# Supplementary material for: ATP and glutamate coordinate contractions in the freshwater sponge Ephydatia muelleri
Source: J Exp Biol. 2025 Feb 12;228(3):JEB248010. doi: 10.1242/jeb.248010 (PMC11883242; doi:10.1242/jeb.248010)
Supplement: Table S2. Supplementary Excel file with species names, abbreviations, and NCBI reference numbers used in bioinformatic analysis. [file jexbio-228-248010-TableS2.xlsx]

## Sheet: incl in tree
Abbreviation	Species	NCBI Ref#
ami_4	Acropora millepora	XP_029194465.1
Aqu003384136	Amphimedon queenslandica	XP_003384136.1
Aqu003385281	Amphimedon queenslandica	XP_003385281.1
Ava14669	Aphrocallistes vastus
Ava10395	Aphrocallistes vastus
aca_4	Aplysia californica	NP_001191559.1
cgig_4	Crassostrea gigas	XP_011414282.2
dre_3	Danio rerio	NP_945337.3
dre_4	Danio rerio	NP_945338.2
dre_5	Danio rerio	NP_919394.2
dre_7	Danio rerio	NP_945335.1
ddiscoideum	Dictyostelium discoideum	XP_645378.1
Em0004g77a	Ephydatia muelleri
Em0004g666a	Ephydatia muelleri
Efr14663_5	Eunapius fragilis
Efr14662_1	Eunapius fragilis
gga_2	Gallus gallus	XP_046757362.1
gga_3	Gallus gallus	NP_001384137.1
gga_4	Gallus gallus	NP_989622.2
gga_6	Gallus gallus	XP_040504152.1
gga_7	Gallus gallus	XP_001235163.4
gmar_4	Gigaspora margarita	KAF0502320.1
human_1	Homo sapiens	NP_002549.1
human_2	Homo sapiens	NP_733783.1
human_3	Homo sapiens	NP_002550.2
human_4	Homo sapiens	NP_001243725
human_5	Homo sapiens	NP_002552.2
human_6	Homo sapiens	NP_005437.2
human_7	Homo sapiens	NP_002553.3
hvu_4	Hydra vulgaris	XP_047141732.1
hvu_E	Hydra vulgaris	XP_002155519.1
mmu_1	Mus musculus	NP_032797.3
mmu_2	Mus musculus	NP_001297629.1
mmu_3	Mus musculus	NP_663501.2
mmu_4	Mus musculus	NP_035156.2
mmu_5	Mus musculus	NP_201578.2
mmu_6	Mus musculus	NP_035158.2
mmu_7	Mus musculus	NP_035157.2
nve_4	Nematostella vectensis	XP_032239187.2
nve_E	Nematostella vectensis	XP_001635296.1
sro_X	Salpingoeca rosetta	XP_004994999.1
Sla_9476	Spongilla lacustris
spu_4	Strongylocentrotus purpuratus	XP_030830807.1
tad_X	Trichoplax adherens	XP_002115774.1
xla_4	Xenopus laevis	NP_001082067.1
xla_6	Xenopus laevis	XP_041423877.1

## Sheet: excluded
FASTA name	Species name	NCBI Ref#
acropora_E	Acropora millepora	XP_029185161.1
acropora_7	Acropora millepora	XP_044172820.1
Aqu019850128	Amphimedon queenslandica	XP_003385281.1
Aqu003388934	Amphimedon queenslandica	XP_003388934.1
Aqu011403990	Amphimedon queenslandica	XP_011403990.2
Aqu019863983	Amphimedon queenslandica	XP_019863983.1
aplysia_4.1a	Aplysia californica	XP_012942306.1
cbriggs_x	Caenorhabditis briggsae	XP_002634276.1
ciona_07	Ciona intestinalis	XP_004227445.1
cint_7blast	Ciona intestinalis	XP_002120972.4
daphnia_4a	Daphnia magna	XP_032776871.2
Em0003g54a	Ephydatia muelleri
Em0001g2994a	Ephydatia muelleri
Em0001g3566a	Ephydatia muelleri
Em0002g1083a	Ephydatia muelleri
Em0004g75a	Ephydatia muelleri
Em0004g76a	Ephydatia muelleri
Em0004g80a	Ephydatia muelleri
Efr15342	Eunapius fragilis
Efr14662_2	Eunapius fragilis
Efr14662_3	Eunapius fragilis
Efr14663_1	Eunapius fragilis
Efr14663_2	Eunapius fragilis
Efr14663_3	Eunapius fragilis
Efr14663_4	Eunapius fragilis
Efr14663_6	Eunapius fragilis
Efr16401_12	Eunapius fragilis
Efr16613_9	Eunapius fragilis
nvec_7	Nematostella vectensis	XP_048588066.1
pleuro_x	Pleurobrachia bachei	ADV31315.1
Spo22477	Spongilla lacustris
Spo10686	Spongilla lacustris
spur_7	Strongylocentrotus purpuratus	XP_003728727.1
Syc3454	Sycon coactum
Syc21026	Sycon coactum
xenopus_7	Xenopus laevis	XP_018117766.1
