# Supplementary material for: ATP and glutamate coordinate contractions in the freshwater sponge Ephydatia muelleri
Source: J Exp Biol. 2025 Feb 12;228(3):JEB248010. doi: 10.1242/jeb.248010 (PMC11883242; doi:10.1242/jeb.248010)
Supplement: Dataset 1. Supplemental Excel file with experimental data. Excel sheet tabs are titled according to the experiments. [file jexbio-228-248010-Dataset1.xlsx]

## Sheet: Read me
Raw data of experiments, sheet tabs are titled according to the experiments. Statistics were performed on GraphPad Prism 10 and imported to the spreadsheet.
Tabs are ordered by experiment, which also correspond to the order presented in the results and figures. Graph colours may be different from the final version in the figures.

## Sheet: ng ctrl
Description: Columns represent %change in canal area of individual sponges in the negative control (Strekal's medium only) group. Time (s) indicates the time from the start of filming the experiment. Treatment was added at 300 s (highlighted) to ensure sponges were at rest (not actively sneezing, excurrent canals appeared to maintain their size), and is considered the start of the experiment, hen…
time (s)	05-24-22_1	05-24-22_2	05-25-22_1	05-25-22_2	05-26-22	05-27-22_1	05-27-22_2	avg n=7	std error											shake,n=7	std error	glu, n=7	std error
0	9.09107	-1.93281	2.47169	1.32817	-3.92551	0.655453	2.09184	1.39713	1.54925											0	0	14.3274	4.4877
20	10.0819	0.222093	3.88491	4.28068	-3.65535	-0.886076	1.30969	2.17684	1.67476											2.35366	0.640093	16.2835	4.88583
40	6.84294	-2.26495	3.66075	4.42967	-4.00711	2.96688	3.73308	2.19447	1.46437											2.25326	0.743479	15.7614	5.28191
60	9.15677	-1.93281	2.31185	3.3704	-5.92907	1.99757	2.36477	1.61993	1.76375											1.96166	0.910863	12.6211	4.36618
80	8.13124	-1.49063	3.14614	2.97794	-3.84392	3.13855	4.06462	2.30342	1.47287											2.39851	1.06181	13.2481	4.73379
100	8.59473	-2.87121	6.22795	2.87801	-1.75878	1.51205	3.02969	2.51607	1.53861											3.25064	1.33131	13.8322	4.78983
120	8.85933	-3.8096	3.33912	3.54301	-3.08602	3.22351	3.51693	2.22661	1.64955											3.73339	1.96915	12.8079	4.66607
140	12.529	-2.42902	2.79332	2.70722	-2.4913	4.62285	2.6377	2.90996	1.91029											3.72071	2.18729	14.1247	4.84896
160	8.85933	-2.95524	3.66075	1.96773	-1.97636	1.94035	2.22739	1.96056	1.46564											4.25806	2.41481	14.3594	4.9353
180	9.02356	-1.35257	3.33912	2.11672	-2.97723	2.13976	3.04801	2.19105	1.44759											4.89462	2.49866	13.7019	5.04057
200	8.62758	-0.16607	4.43071	3.81373	-5.46852	-1.31437	2.87216	1.82789	1.72607											5.65469	2.44477	14.5554	4.9893
220	8.75896	-2.29096	3.56328	1.42629	-0.567522	-1.96983	2.42339	1.62052	1.45071											5.70954	2.57896	12.8142	4.91448
240	8.95787	-0.0540227	2.95316	1.52622	-0.567522	-2.62702	2.91246	1.87159	1.40138											6.25796	2.69094	12.4448	4.77138
260	8.75896	0.884371	0.738777	4.00996	-2.81585	-2.02705	2.93078	1.78285	1.48408											6.27355	3.02415	13.0682	4.87853
280	4.6605	-7.45513	1.95903	1.96773	-1.16406	-3.16802	2.85385	-0.0494442	1.57758											7.27945	2.86222	13.2707	4.90815
300	0	0	0	0	0	0	0	0	0											7.6064	2.89858	0	0
320	4.33021	2.01685	0.576987	3.32134	-2.95184	-1.48431	2.98939	1.25695	1.01156											8.11125	3.07358	0.102606	3.25553
340	5.68603	-0.414174	0.834292	4.03539	-2.38251	-2.02705	3.08831	1.26004	1.17201											8.60238	3.35954	-0.630487	2.38891
360	4.75904	2.78917	2.05454	3.49395	-1.6518	-0.856598	1.19246	1.68297	0.871702											10.1543	3.36367	0.0649886	2.20108
380	6.57835	1.87879	2.27871	4.62589	-2.78866	-2.48309	2.85385	1.84912	1.30519											9.57145	3.72014	2.68192	1.25952
400	7.60205	0.69029	0.128652	3.05062	-4.0615	-1.99931	2.40324	1.11629	1.42375											10.4474	3.7468	1.81791	1.50856
420	6.70973	2.15491	2.08768	2.80533	-0.324558	-1.39934	2.75493	2.11267	0.979577											11.5862	3.94041	3.02001	2.21994
440	7.04002	1.49263	1.0916	0.91028	-3.222	-2.94087	-0.52754	0.549158	1.30025											11.9683	4.07773	4.02004	2.39543
460	6.51265	0.0280118	1.41323	4.23162	-2.16493	-1.17045	1.69985	1.50714	1.14814											12.5866	4.15547	5.41296	2.5458
480	5.15684	0.718302	1.44442	1.64795	-1.78597	-0.943298	1.97461	1.17326	0.848722											13.4259	4.42967	7.47648	3.55626
500	8.72612	1.60267	1.38009	0.861223	-1.57021	-1.45656	4.41632	1.99424	1.35938											13.9997	4.54844	8.62213	3.83844
520	8.92502	-2.65111	0.996082	2.65816	-0.785103	-1.2849	2.91246	1.53866	1.45504											15.0121	4.63664	9.23531	3.9672
540	8.0327	-3.11931	1.31576	1.50078	-1.81317	-2.28368	2.36477	0.856836	1.44085											14.697	5.1254	9.43687	4.2851
560	9.18961	3.86762	1.38009	3.14873	-2.13773	-2.91139	3.53708	2.29629	1.54205											15.709	5.46316	10.008	4.37632
580	10.1476	5.57834	0.128652	1.64795	-0.839498	-1.65597	6.03924	3.00662	1.64364											16.1205	5.5476	10.3095	4.18118
600	9.88303	3.12131	-0.159841	1.72245	-2.13773	-1.34212	5.5117	2.37126	1.60208											16.3201	6.08043	11.5166	4.47299
620	13.487	2.87321	-0.385957	3.79011	-1.6518	-2.88365	3.51693	2.67798	2.05797											16.6974	6.01915	11.3441	4.45839
640	11.4377	2.21093	2.15006	3.027	-2.65267	-3.71077	4.22032	2.38323	1.87943											17.2707	6.09877	11.408	4.58722
660	7.76811	2.43102	-1.25144	2.04223	-1.08246	-0.114444	3.49862	1.8988	1.19699											17.4854	6.42181	13.235	4.40617
680	5.81741	2.73515	0.481472	1.69701	-2.67987	-3.71077	3.3997	1.10573	1.27602											18.0845	6.34395	14.6321	4.24043
700	7.66957	2.59709	3.17733	1.2555	-2.21932	-2.88365	4.90539	2.0717	1.41841											19.3934	6.55433	14.7059	4.38804
720	7.89949	2.23694	0.962944	2.23845	-2.59827	-3.76799	5.39446	1.76658	1.55493											20.0158	6.96059	15.0521	4.21487
740	7.07469	3.83961	1.22025	2.53461	-1.81317	-3.25473	7.09432	2.38508	1.52047											20.1078	7.21881	16.1195	4.30265
760	8.13124	7.40111	1.99021	2.06766	-0.839498	-2.79695	5.43293	3.05524	1.55711											20.5872	7.24095	15.5182	4.18966
780	6.01631	3.67354	2.92197	2.97794	-3.68255	-4.22403	5.4714	1.87923	1.57144											21.074	7.33675	15.3916	4.23903
800	5.32107	2.76316	1.57307	2.14034	-1.86757	-2.79695	4.74969	1.69755	1.16193											21.7438	7.35416	15.5635	4.33831
820	6.28091	2.40301	2.82451	3.6175	-3.05882	-4.73903	6.68401	2.00173	1.65278											22.1631	7.18282	16.6383	4.44151
840	8.69327	3.50747	1.54188	2.06766	0.0271976	-2.51257	6.25355	2.79692	1.42419											22.1991	7.34693	16.653	4.33217
860	7.53636	4.39184	2.08768	4.42967	-2.62547	-4.70955	7.97355	2.7263	1.83022											22.1542	7.59354	17.6915	4.20456
880	4.6605	3.70155	3.82059	2.33657	-1.89476	-3.99688	5.04277	1.95291	1.32536											22.7475	7.33684	17.4865	4.00064
900	6.47798	2.56908	2.27871	3.00156	-5.7405	-5.1656	6.40925	1.40435	1.88778											23.797	7.11443	17.6542	4.02542
920	8.29729	2.18292	3.43463	3.86279	-4.00711	-3.14028	6.40925	2.43421	1.731											24.0036	7.12964	18.1639	3.96619
940	5.51997	1.05044	2.50482	1.91867	-4.03431	-5.96497	4.39617	0.770115	1.60772											25.3	6.67638	18.5951	3.89235
960	5.85026	0.718302	3.3703	0.959337	-3.73695	-5.96497	4.84678	0.863294	1.65357											25.9113	6.57862	18.1669	3.79938
980	5.45428	2.87321	1.99021	3.6175	-3.92551	-3.28247	6.48801	1.88789	1.53049											27.2035	6.50184	19.3487	3.35143
1000	6.31375	4.16975	1.28458	1.23006	-0.433348	-3.5391	4.92554	1.99303	1.28714											28.0859	5.94357	20.1672	3.001
1020	6.61119	2.18292	0.769965	1.62433	-3.49217	-4.33848	3.92724	1.04072	1.46843											28.925	5.95657	19.2655	3.18296
1040	6.5455	0.442186	1.99021	1.72245	0.487743	-2.14149	4.84678	1.98477	1.09878											30.1956	5.49459	20.1944	3.07508
1060	5.98347	2.87321	0	0.270722	-0.676313	-2.79695	9.38032	2.14778	1.60439											30.359	5.74675	21.1657	2.71122
1080	6.18054	0.414174	-0.898618	0.516007	-5.49572	-1.51379	7.25001	0.921802	1.68009											30.9725	5.74528	21.0516	2.70896
1100	6.87579	-0.304128	-0.192979	0.394273	-3.00442	-1.34212	7.48448	1.41584	1.54592											31.6187	5.86615	20.4912	2.86015
1120	6.1477	2.54107	-2.88883	-1.91867	-2.19212	-2.51257	7.83617	1.00182	1.70277											32.3567	5.80171	21.0495	2.99195
1140	7.14038	5.80044	1.28458	-3.56844	-3.87112	-1.88486	7.15293	1.72199	1.87693											33.0876	5.62945	20.92	2.7054
1160	5.8831	2.67913	-0.0311885	-1.4281	-3.92551	0.570487	5.74616	1.3563	1.37759											33.5922	5.67712	20.5565	2.72247
1180	5.35574	4.2818	-0.931756	-1.181	-3.16761	0.570487	5.80477	1.5332	1.35295											33.8627	5.70945	22.1013	2.735
1200	5.28822	7.81528	-0.576987	-0.984774	-3.43777	-1.34212	5.00247	1.68062	1.6126											34.0694	5.6928	21.3747	2.61812
1220	5.95062	5.08213	-0.128652	-1.57528	-6.76857	-1.59875	6.93679	1.12833	1.89807											34.9552	5.42087	20.9481	2.67805
1240	5.75172	7.67722	-1.02727	-0.786729	-4.65622	-4.51014	5.3157	1.10918	1.92331											34.6533	5.26961	21.5173	2.74976
1260	3.47074	7.92733	-0.610125	0.664995	-5.7133	1.85365	5.68754	1.89726	1.68277											34.5683	5.26454	21.1589	2.74864
1280	5.61851	6.35267	1.28458	0.074494	-4.98259	2.93914	4.06462	2.19306	1.46303											35.1351	4.8676	21.9382	2.88429
1300	3.96708	7.12499	-0.0311885	4.35517	-6.71417	4.53615	6.76094	2.857	1.8238											35.1806	4.88241	21.6197	2.83548
1320	4.33021	8.11941	0.481472	2.09128	-1.00087	-0.485521	7.64201	3.02543	1.42132											35.6035	4.69802	21.1138	2.88184
1340	3.23899	8.11941	1.86156	4.08445	-3.54656	1.73921	8.53956	3.4338	1.56261											34.9846	4.99838	21.5235	3.01526
1360	4.29737	7.34709	1.3489	2.75628	-5.90187	-0.572221	6.33231	2.22969	1.70657											34.4786	5.08899	20.9183	2.74492
1380	5.18969	9.19786	-0.994133	2.87801	-4.33167	-0.343333	6.31216	2.55837	1.78427											33.7015	5.5467	20.8703	2.82642
1400	5.25538	10.7705	-0.128652	1.181	-6.44401	-0.943298	8.11093	2.54312	2.2252											32.926	5.72219	20.9262	2.93784
1420	5.35574	9.36193	-1.92589	2.41106	-5.6861	-3.76799	6.2334	1.71174	2.13099											33.4172	5.76553	22.17	3.20472
1440	3.1733	11.3788	-2.05454	0.812166	-6.06506	-1.54153	5.80477	1.64398	2.17324											32.2429	6.17835	21.773	3.07237
1460	4.13131	12.7053	-3.46777	-1.74788	-5.36155	-1.79816	5.84324	1.47208	2.4129											32.1862	6.32232	22.4173	3.22856
1480	3.73533	10.3023	-2.4405	-0.492387	-3.73695	0.11271	4.74969	1.74718	1.83522											31.9163	6.49122	22.3026	3.04086
1500	4.95794	13.5337	-3.82059	-1.35361	-5.11677	0.684932	6.46786	2.19335	2.48318											32.1243	6.47591	22.1727	2.99816
1520	3.53643	14.4161	-4.26892	-0.492387	-5.65891	-0.856598	4.29909	1.56782	2.54871											32.4613	6.75404	22.2991	3.03549
1540	5.09115	11.849	-5.39366	1.89505	-6.17385	-1.00052	4.69108	1.56546	2.4052											32.1816	6.81109	22.7439	3.03905
1560	4.69335	12.3452	-6.58077	0.737672	-4.65622	0.313855	4.43647	1.61279	2.39809											31.3649	7.17463	22.3402	3.11578
1580	7.66957	15.2184	-6.22795	-0.590501	-5.44133	2.93914	5.90186	2.78131	2.8805											31.8209	7.03938	23.1726	3.05142
1600	3.99993	13.5057	-7.22208	1.2555	-8.28619	0.19941	5.37432	1.26094	2.83931											31.8326	7.34163	22.9465	2.90695
1620	6.3466	13.1735	-10.3058	2.80533	-6.44401	0.513265	5.70586	1.68496	3.0173											31.3102	7.69471	22.5889	3.21104
1640	6.87579	14.5541	-12.4228	0.861223	-5.41594	1.91087	4.65078	1.57344	3.27853											31.3163	7.7612	22.9363	3.3011
1660	6.1477	12.3172	-10.5612	1.23006	-6.93175	3.05358	5.88171	1.59104	2.99526											31.8227	7.55274	23.4678	3.09582
1680	5.91595	13.0635	-10.0797	1.94411	-8.44756	2.62528	6.2334	1.60785	3.12458											31.3857	7.9075	23.4849	3.59434
1700	5.05648	13.5337	-12.1343	0.245285	-7.3379	2.19698	5.94032	1.07151	3.24386											30.6807	8.35135	23.2467	3.41441
1720	6.11485	16.1008	-12.1031	1.7715	-7.3379	0.74042	5.04277	1.47562	3.48749											31.207	8.01266	23.7203	3.45864
1740	4.56196	12.9254	-10.723	0.639558	-7.04054	1.79643	5.70586	1.12367	3.00707											31.4363	8.01529	22.9874	3.52639
1760	5.25538	11.903	-9.95107	2.16578	-6.41681	3.59459	7.17125	1.9603	2.8935											30.6186	8.27711	23.3894	3.37211
1780	5.22253	14.278	-9.50274	0.516007	-8.77212	3.8807	8.40401	2.00377	3.29587											30.1839	8.45428	22.6318	3.36305
1800	5.78457	13.1735	-10.5612	0.147171	-9.96337	1.39761	7.21155	1.02712	3.32525											30.262	8.38061	21.9007	3.23104
1820	6.47798	12.5393	-8.378	1.08289	-7.90543	4.02289	6.85985	2.09992	2.9497											29.266	8.4072	22.0089	3.39666
1840	0.0985383	14.334	-11.3	-0.44333	-6.5528	2.51084	8.38386	1.00445	3.25807											29.4593	8.13961	21.9342	3.29535
1860	-1.12407	12.2071	-7.22208	2.31295	-7.93262	3.99514	7.46616	1.38609	2.79867											29.4671	8.07205	21.7192	3.42518
1880	2.7098	11.7649	-9.66258	2.21483	-8.42037	4.82226	6.15647	1.36934	2.93972											28.7553	8.11665	22.2886	3.63048
1900	1.6861	13.1195	-10.9783	1.52622	-2.35531	3.82348	10.5929	2.4878	3.035											29.1491	8.00929	22.455	3.6194
1920	1.15691	16.625	-8.47547	0.639558	-8.47476	5.25056	6.68401	1.91511	3.33939											28.4675	8.23546	22.0851	3.37088
1940	3.30468	13.3396	-7.47939	3.6175	-7.44669	3.96567	8.93155	2.6047	2.9332											28.6862	8.09998	22.8221	3.90076
1960	-0.463495	13.1735	-5.68215	0.294342	-7.4195	5.53494	7.62186	1.86565	2.78407											28.4199	7.99103	22.4602	3.91608
1980	-0.496341	15.3004	-7.12657	-0.664995	-6.14665	6.04994	6.85985	1.96795	3.00757											27.3985	8.22714	20.6632	4.0809
2000	2.41236	13.9198	-5.45798	2.11672	-5.65891	5.70661	3.41985	2.35121	2.54221											27.8693	8.09388	21.1979	4.24329
2020	2.64411	11.931	-6.80494	-0.959337	-6.17385	7.73366	7.01555	2.19803	2.71632											27.2096	8.08123	21.5646	4.86168
2040	-0.166055	14.7202	-4.39758	-0.737672	-7.14752	7.44755	4.02616	1.96358	2.8131											26.8878	8.08738	20.9982	4.45072
2060	-0.397803	14.9683	-6.42093	2.26389	-8.2046	6.04994	3.41985	1.66838	2.95478											26.9399	8.09491	21.8191	4.88253
2080	0.0985383	14.6642	-6.03497	0.345216	-7.98702	5.90602	5.33585	1.76111	2.91556											26.0102	7.95997	21.0189	5.16212
2100	-1.32297	13.9479	-6.42093	0.786729	-7.63526	9.9029	4.65078	1.98701	3.04137											26.3201	7.98033	19.9639	5.03507
2120	-1.58756	15.7146	-4.62174	3.05062	-7.47389	6.21987	4.06462	2.19522	2.91739											25.5622	7.81534	20.3674	4.90696
2140	-2.84301	13.6437	-5.07203	0.935717	-7.14752	9.36015	4.37785	1.89356	2.90156											24.9787	7.70722	20.8834	5.05262
2160	-3.43789	13.6717	-6.38779	-0.566881	-6.82296	10.0156	3.71293	1.45496	3.03038											24.6454	7.52344	19.0778	5.22001
2180	-2.38134	13.2836	-5.90632	0.516007	-5.95627	9.50234	4.02616	1.86917	2.82337											23.7528	7.33959	19.8747	5.27068
2200	-1.78646	13.4216	-4.52623	1.7715	-2.03075	7.16317	5.16	2.73898	2.37298											23.6374	7.14485	19.5666	5.50161
2220	-5.62034	14.9143	-5.84199	0.639558	-4.52205	11.3855	3.18539	2.02004	3.16311											22.3466	7.24231	18.9904	5.45593
2240	-1.95069	11.2127	-7.86534	-0.049057	-7.52647	8.04751	3.71293	0.797369	2.76948											22.5093	7.02583	19.5818	5.26605
2260	-2.54557	11.1847	-6.06811	2.75628	-6.06506	8.44633	4.02616	1.67639	2.58503											21.4827	6.95098	19.9524	5.00716
2280	0.46167	10.0802	-7.1597	-0.319779	-3.16761	10.3589	3.57555	1.97561	2.46882											20.9208	6.90676	19.6057	5.34732
2300	-4.10029	11.2127	-8.47547	0.763109	-6.44401	11.7565	4.12324	1.26226	3.08816											20.6511	6.61566	18.8881	5.34185
2320	-3.33936	14.4441	-4.94337	3.49395	-7.01334	10.2722	3.7514	2.3808	3.02973											20.2318	6.59775	19.159	5.58173
2340	-4.26452	11.0747	-6.22795	1.27912	-6.4984	10.0156	7.66032	1.86269	2.92034											19.7534	6.62241	18.7727	5.3168
2360	-1.85216	10.5504	-5.93946	2.41106	-2.97723	10.5583	2.75493	2.21513	2.4369											18.7729	6.48839	18.3673	5.74194
2380	-3.63679	12.9815	-5.48917	3.66656	-6.63439	8.56078	2.32631	1.6821	2.79552											18.3999	6.44256	18.5033	5.44388
2400	-4.56196	11.0466	-4.59055	3.41946	-6.33522	9.58731	3.77155	1.76246	2.67323											18.1778	6.35262	18.7661	5.45743
2420	-5.22436	11.987	-6.29228	2.82895	-4.71062	10.6728	2.13031	1.62741	2.84804											17.558	6.2783	17.5895	5.76439
2440	-6.38127	13.2576	-3.05062	3.83917	-7.49927	8.84689	5.21862	2.03301	2.98144											17.1845	6.00109	17.5958	5.91181
2460	-3.63679	11.5729	-4.33325	2.70722	-7.63526	9.8162	5.23694	1.96113	2.79635											16.2688	6.0133	15.126	6.18871
2480	-5.68603	11.3228	-4.78353	1.27912	-8.31158	12.2421	2.01308	1.1537	3.0812											16.0249	5.80985	18.0744	5.87799
2500	-2.90871	10.5504	-6.70942	3.41946	-8.36597	11.6993	0.234462	1.13137	2.98584											15.8809	5.70097	17.062	5.67391
2520	-4.49627	10.2743	-5.07203	1.13195	-6.66159	9.55956	0.468925	0.743552	2.60447											15.5653	5.63904	17.3396	5.81995
2540	-6.67871	10.5784	-5.58664	1.79694	-8.09581	9.44512	2.11016	0.50993	2.87987											14.0015	5.54607	17.0147	5.383
2560	-7.40497	12.8694	-6.64509	2.33657	-7.47389	11.6993	2.18893	1.08147	3.30731											14.4969	5.11418	16.8895	5.35559
2580	-5.2572	11.793	-6.9024	0.049057	-8.93531	10.5878	-1.64124	-0.0437582	3.12051											13.4475	5.12634	15.4416	5.60949
2600	-5.35574	7.92733	-6.29228	2.31295	-4.84661	10.7578	-1.77862	0.389257	2.57178											12.2221	5.17477	16.1406	5.75635
2620	-4.69517	7.20903	-4.36639	1.82056	-7.3379	12.4137	-2.03323	0.430091	2.7044											12.2914	4.845	15.983	5.33041
2640	-4.99261	8.97577	-7.09538	0.639558	-6.47121	11.0716	-1.34816	0.11137	2.77073											11.9974	4.87322	15.7069	5.37268
2660	-2.64594	7.31907	-6.06811	1.5989	-7.3651	8.81741	-3.51693	-0.265814	2.40938											11.1308	5.11135	16.0475	5.66766
2680	-6.51265	6.96092	-7.47939	0.763109	-5.17116	11.4149	-3.36124	-0.483637	2.73468											11.0288	4.99667	16.5023	5.39435
2700	-6.87579	8.31349	-4.59055	-0.88666	-6.68697	11.3282	-3.61585	-0.430584	2.77348											9.44692	4.76746	16.2471	5.19277
2720	-3.14045	7.65121	-5.23187	0.172608	-0.946475	9.61679	-3.96754	0.593467	2.19556											9.54946	4.79688	16.6545	5.20352
2740	-4.56196	8.61762	-8.02518	0.91028	-5.60451	10.7005	-2.15046	-0.0162397	2.72048											9.56585	4.73125	16.574	5.63466
2760	-5.62034	8.00936	-6.83807	-0.786729	-6.79576	9.27345	-2.73661	-0.784957	2.57493											8.8933	4.8381	16.0425	5.07219
2780	-3.90139	8.36751	-6.13243	-2.01861	-7.88004	7.64696	-3.14692	-1.00927	2.44102											9.07163	4.97972	16.2199	5.27781
2800	-3.53826	8.14742	-6.32346	-2.73084	-6.93175	11.8432	-2.54062	-0.296323	2.7624											9.13526	5.23134	15.4082	5.33071
2820	-4.46342	10.0522	-5.61782	-1.57528	-6.71417	6.70539	-2.30616	-0.559891	2.43084											8.10624	4.98804	15.5162	4.82811
2840	-1.09122	7.45713	-4.2046	-0.737672	-7.3107	7.67643	-2.87216	-0.154684	2.15737											7.92547	4.90284	15.8279	5.07215
2860	-1.09122	7.48514	-3.56328	-1.89505	-5.06237	7.53251	-4.28077	-0.125006	2.03592											8.16392	4.971	15.5303	5.25797
2880	-3.40505	7.04296	-6.06811	-1.67339	-7.3651	11.2433	-4.14339	-0.624113	2.65436											7.55126	5.14743	14.1252	5.02088
2900	1.45435	7.70524	-4.91218	-2.14034	-5.52292	7.39032	-4.70939	-0.104989	2.16804											7.2058	4.65323	14.2464	5.15755
2920	-1.29012	5.30223	-5.36052	-3.22323	-4.71062	2.56806	-3.22386	-1.41972	1.4958											6.66669	4.85029	14.2316	5.11541
2940	1.85033	7.76126	-4.10908	-3.49395	-3.38338	-0.400555	-2.85385	-0.661317	1.61425											6.39588	4.78054	13.672	5.0035
2960	-0.231748	6.71082	-3.24165	-2.38744	-4.9282	-0.971042	-4.47493	-1.3606	1.49279											6.01923	4.48359	13.7582	5.0125
2980	1.45435	7.29106	-2.5672	-3.79011	-3.3036	-0.542743	-3.79169	-0.74999	1.52657											5.60087	4.56523	13.7072	5.42043
3000	-1.09122	6.26863	-3.21046	-3.66656	-3.16761	-2.45535	-3.5957	-1.55975	1.34695											6.51202	4.28667	13.4292	5.0964
3020	-0.496341	10.6065	-2.47169	-4.33155	-4.73782	-1.45656	-4.67093	-1.07978	2.04613											5.26123	4.22659	12.0643	4.70903
3040	-1.78646	7.01495	-0.512661	-5.06922	-1.86757	-3.59632	-4.06462	-1.4117	1.52247											4.70478	4.44419	12.8591	4.96434
3060	-0.397803	7.153	-2.27871	-3.98634	-0.567522	-6.56494	-4.80831	-1.6358	1.69183											4.99103	4.38911	12.731	4.49962
3080	-3.40505	6.1866	-2.50482	-7.235	-2.24652	-7.99202	-2.36477	-2.79451	1.74802											4.35369	4.43917	12.9962	4.21691
3100	-1.98354	5.02611	-3.01749	-4.38061	-4.22287	-8.2764	-4.00601	-2.98012	1.52521											3.83659	4.6244	12.4187	3.91451
3120	-1.09122	8.00936	-4.59055	-5.36357	-2.35531	-8.84862	-2.28601	-2.36085	1.98349											4.01353	4.51725	12.7677	4.08964
3140	-1.45435	7.26305	-2.21438	-5.4635	-4.1159	-6.56494	-1.62292	-2.02471	1.71546											4.34599	4.31243	12.9986	3.75534
3160	0.428824	7.73325	-2.18319	-4.97111	-4.81941	-4.90896	-1.05508	-1.39653	1.71999											4.45665	4.18404	12.7146	3.68192
3180	-1.45435	7.92733	-3.85178	-5.97951	-3.43777	-5.02341	0.507391	-1.61601	1.79004											3.66038	4.47149	13.6798	3.78055
3200	-0.231748	7.70524	-4.4619	-6.27385	-2.4369	-5.76556	-1.60277	-1.86678	1.79979											3.77353	4.22137	13.0547	3.89258
3220	1.61858	7.48514	-2.50482	-7.235	-3.97991	-6.90654	0.52754	-1.57072	1.97493											3.57684	4.28723	12.8049	3.81942
3240	1.09122	8.20345	-3.56328	-6.9879	-2.76146	-7.30709	0.272929	-1.57888	2.0334											3.02811	4.56113	12.6729	4.07893
3260	-1.65325	6.68481	-4.04476	-9.10462	-2.30091	-5.30952	0.606305	-2.16028	1.87629											2.34258	4.36397	12.7253	4.13473
3280	1.95069	7.18102	0.450284	-7.50572	-4.17029	-7.42154	-2.40324	-1.70269	2.01106											2.3832	4.28546	12.1593	3.83316
3300	-2.51273	7.31907	-2.15006	-7.20956	-4.1159	-4.96619	-1.27123	-2.12951	1.74546											2.17326	4.27384	13.0615	3.89723
3320	-2.11675	6.73883	-1.8947	-6.74261	-4.73782	-7.39206	-0.762002	-2.4153	1.79801											2.41649	4.1174	12.1854	3.55253
3340	-1.25728	7.73325	-2.69585	-6.47189	-3.60096	-5.76556	0.234462	-1.68912	1.80494											2.78697	4.51883	11.7181	3.55262
3360	-5.2572	6.40869	-3.6588	-7.25862	-5.25276	-5.47945	2.01308	-2.64072	1.87489											2.54917	4.51717	12.9076	3.90874
3380	-6.34842	7.95334	-5.07203	-7.60384	-6.44401	-8.7914	1.95446	-3.47884	2.31465											3.40961	4.88948	12.6063	3.70877
3400	-4.69517	7.56718	-4.49504	-7.45667	-5.82209	-4.10959	0.800469	-2.60156	1.94669											3.08948	4.635	13.9108	3.76102
3420	-3.76818	7.18102	-6.22795	-7.40579	-6.63439	-3.25473	0.331544	-2.8255	1.941											2.90594	4.65933	12.6363	3.75465
3440	-6.04916	8.14742	-4.07789	-8.2434	-2.87025	-5.45171	1.99293	-2.36458	2.12887											2.44866	4.36393	13.0653	3.65378
3460	-5.38859	10.8826	-3.21046	-9.20273	-3.43777	-6.62216	3.49862	-1.92579	2.60227											2.49839	4.42173	13.0749	4.27927
3480	-4.95976	9.03179	-5.10516	-8.63767	-6.87736	-6.59268	1.74015	-3.05724	2.36647											3.1569	4.53067	11.5389	3.79317
3500	-5.29005	8.94776	-3.72312	-11.3431	-3.97991	-6.87879	1.58262	-2.95494	2.46458											2.99213	4.45318	11.4141	3.69583
3520	-5.65318	8.42354	-1.95903	-4.2825	-5.52292	-7.36431	2.482	-1.98234	2.1184											3.4074	4.42623	12.2477	4.40587
3540	-3.30651	9.11383	-1.41323	-5.78328	-5.7405	-3.71077	1.19246	-1.37828	1.97777											3.24496	4.38945	11.5901	4.53454
3560	-4.39773	7.09898	-1.99021	-4.60227	-6.4984	-7.67817	4.47493	-1.94184	2.12519											3.653	4.04085	10.7304	4.24305
3580	-2.47988	8.17543	-3.85178	-5.4635	-8.2046	-7.73539	2.54062	-2.4313	2.23554											2.62215	4.14396	10.8152	4.4621
3600	-4.10029	6.9049	-2.4405	-2.7799	-8.42037	-6.07942	2.98939	-1.98945	1.99563											2.88232	4.08126	11.0148	4.66419

## Sheet: ng ctrl abs val
Description: A duplicate of the negative control data, but with absolute values calculated for use in statistical analysis on later spreadsheet pages
time (s)	05-24-22_1	abs value	05-24-22_2	abs value	05-25-22_1	abs value	05-25-22_2	abs value	05-26-22	abs value	05-27-22_1	abs value	05-27-22_2	abs value	avg n=7	std error
0	9.09107	9.09107	-1.93281	1.93281	2.47169	2.47169	1.32817	1.32817	-3.92551	3.92551	0.655453	0.655453	2.09184	2.09184	2.24497	1.00973
20	10.0819	10.0819	0.222093	0.222093	3.88491	3.88491	4.28068	4.28068	-3.65535	3.65535	-0.886076	0.886076	1.30969	1.30969	2.94223	1.09689
40	6.84294	6.84294	-2.26495	2.26495	3.66075	3.66075	4.42967	4.42967	-4.00711	4.00711	2.96688	2.96688	3.73308	3.73308	3.04104	0.852556
60	9.15677	9.15677	-1.93281	1.93281	2.31185	2.31185	3.3704	3.3704	-5.92907	5.92907	1.99757	1.99757	2.36477	2.36477	2.77215	1.11099
80	8.13124	8.13124	-1.49063	1.49063	3.14614	3.14614	2.97794	2.97794	-3.84392	3.84392	3.13855	3.13855	4.06462	4.06462	2.98864	0.891083
100	8.59473	8.59473	-2.87121	2.87121	6.22795	6.22795	2.87801	2.87801	-1.75878	1.75878	1.51205	1.51205	3.02969	3.02969	3.18886	0.967784
120	8.85933	8.85933	-3.8096	3.8096	3.33912	3.33912	3.54301	3.54301	-3.08602	3.08602	3.22351	3.22351	3.51693	3.51693	3.18822	0.991835
140	12.529	12.529	-2.42902	2.42902	2.79332	2.79332	2.70722	2.70722	-2.4913	2.4913	4.62285	4.62285	2.6377	2.6377	3.68788	1.24375
160	8.85933	8.85933	-2.95524	2.95524	3.66075	3.66075	1.96773	1.96773	-1.97636	1.97636	1.94035	1.94035	2.22739	2.22739	2.69875	0.928914
180	9.02356	9.02356	-1.35257	1.35257	3.33912	3.33912	2.11672	2.11672	-2.97723	2.97723	2.13976	2.13976	3.04801	3.04801	2.79126	0.922161
200	8.62758	8.62758	-0.16607	0.16607	4.43071	4.43071	3.81373	3.81373	-5.46852	5.46852	-1.31437	1.31437	2.87216	2.87216	2.81663	1.09092
220	8.75896	8.75896	-2.29096	2.29096	3.56328	3.56328	1.42629	1.42629	-0.567522	0.567522	-1.96983	1.96983	2.42339	2.42339	2.30157	0.943302
240	8.95787	8.95787	-0.0540227	0.0540227	2.95316	2.95316	1.52622	1.52622	-0.567522	0.567522	-2.62702	2.62702	2.91246	2.91246	2.2913	0.938054
260	8.75896	8.75896	0.884371	0.884371	0.738777	0.738777	4.00996	4.00996	-2.81585	2.81585	-2.02705	2.02705	2.93078	2.93078	2.43961	0.959259
280	4.6605	4.6605	-7.45513	7.45513	1.95903	1.95903	1.96773	1.96773	-1.16406	1.16406	-3.16802	3.16802	2.85385	2.85385	1.54064	1.04418
300	0	0	0	0	0	0	0	0	0	0	0	0	0	0	0	0
320	4.33021	4.33021	2.01685	2.01685	0.576987	0.576987	3.32134	3.32134	-2.95184	2.95184	-1.48431	1.48431	2.98939	2.98939	1.80617	0.603014
340	5.68603	5.68603	-0.414174	0.414174	0.834292	0.834292	4.03539	4.03539	-2.38251	2.38251	-2.02705	2.02705	3.08831	3.08831	1.86152	0.729532
360	4.75904	4.75904	2.78917	2.78917	2.05454	2.05454	3.49395	3.49395	-1.6518	1.6518	-0.856598	0.856598	1.19246	1.19246	2.1066	0.533305
380	6.57835	6.57835	1.87879	1.87879	2.27871	2.27871	4.62589	4.62589	-2.78866	2.78866	-2.48309	2.48309	2.85385	2.85385	2.58287	0.784853
400	7.60205	7.60205	0.69029	0.69029	0.128652	0.128652	3.05062	3.05062	-4.0615	4.0615	-1.99931	1.99931	2.40324	2.40324	1.94973	0.92169
420	6.70973	6.70973	2.15491	2.15491	2.08768	2.08768	2.80533	2.80533	-0.324558	0.324558	-1.39934	1.39934	2.75493	2.75493	2.32848	0.645586
440	7.04002	7.04002	1.49263	1.49263	1.0916	1.0916	0.91028	0.91028	-3.222	3.222	-2.94087	2.94087	-0.52754	0.52754	1.58012	0.852975
460	6.51265	6.51265	0.0280118	0.0280118	1.41323	1.41323	4.23162	4.23162	-2.16493	2.16493	-1.17045	1.17045	1.69985	1.69985	2.00545	0.748322
480	5.15684	5.15684	0.718302	0.718302	1.44442	1.44442	1.64795	1.64795	-1.78597	1.78597	-0.943298	0.943298	1.97461	1.97461	1.53151	0.539399
500	8.72612	8.72612	1.60267	1.60267	1.38009	1.38009	0.861223	0.861223	-1.57021	1.57021	-1.45656	1.45656	4.41632	4.41632	2.27358	0.892271
520	8.92502	8.92502	-2.65111	2.65111	0.996082	0.996082	2.65816	2.65816	-0.785103	0.785103	-1.2849	1.2849	2.91246	2.91246	2.15931	0.953697
540	8.0327	8.0327	-3.11931	3.11931	1.31576	1.31576	1.50078	1.50078	-1.81317	1.81317	-2.28368	2.28368	2.36477	2.36477	1.85102	0.928647
560	9.18961	9.18961	3.86762	3.86762	1.38009	1.38009	3.14873	3.14873	-2.13773	2.13773	-2.91139	2.91139	3.53708	3.53708	2.97763	0.966738
580	10.1476	10.1476	5.57834	5.57834	0.128652	0.128652	1.64795	1.64795	-0.839498	0.839498	-1.65597	1.65597	6.03924	6.03924	3.15726	1.09611
600	9.88303	9.88303	3.12131	3.12131	-0.159841	0.159841	1.72245	1.72245	-2.13773	2.13773	-1.34212	1.34212	5.5117	5.5117	2.68964	1.04359
620	13.487	13.487	2.87321	2.87321	-0.385957	0.385957	3.79011	3.79011	-1.6518	1.6518	-2.88365	2.88365	3.51693	3.51693	3.37058	1.37771
640	11.4377	11.4377	2.21093	2.21093	2.15006	2.15006	3.027	3.027	-2.65267	2.65267	-3.71077	3.71077	4.22032	4.22032	3.22091	1.19709
660	7.76811	7.76811	2.43102	2.43102	-1.25144	1.25144	2.04223	2.04223	-1.08246	1.08246	-0.114444	0.114444	3.49862	3.49862	2.15241	0.79406
680	5.81741	5.81741	2.73515	2.73515	0.481472	0.481472	1.69701	1.69701	-2.67987	2.67987	-3.71077	3.71077	3.3997	3.3997	1.91245	0.779481
700	7.66957	7.66957	2.59709	2.59709	3.17733	3.17733	1.2555	1.2555	-2.21932	2.21932	-2.88365	2.88365	4.90539	4.90539	2.6388	0.856723
720	7.89949	7.89949	2.23694	2.23694	0.962944	0.962944	2.23845	2.23845	-2.59827	2.59827	-3.76799	3.76799	5.39446	5.39446	2.46693	0.942482
740	7.07469	7.07469	3.83961	3.83961	1.22025	1.22025	2.53461	2.53461	-1.81317	1.81317	-3.25473	3.25473	7.09432	7.09432	2.80251	0.882168
760	8.13124	8.13124	7.40111	7.40111	1.99021	1.99021	2.06766	2.06766	-0.839498	0.839498	-2.79695	2.79695	5.43293	5.43293	3.4318	0.98621
780	6.01631	6.01631	3.67354	3.67354	2.92197	2.92197	2.97794	2.97794	-3.68255	3.68255	-4.22403	4.22403	5.4714	5.4714	2.8193	0.890143
800	5.32107	5.32107	2.76316	2.76316	1.57307	1.57307	2.14034	2.14034	-1.86757	1.86757	-2.79695	2.79695	4.74969	4.74969	2.18038	0.666925
820	6.28091	6.28091	2.40301	2.40301	2.82451	2.82451	3.6175	3.6175	-3.05882	3.05882	-4.73903	4.73903	6.68401	6.68401	2.84122	0.933492
840	8.69327	8.69327	3.50747	3.50747	1.54188	1.54188	2.06766	2.06766	0.0271976	0.0271976	-2.51257	2.51257	6.25355	6.25355	2.91758	0.91333
860	7.53636	7.53636	4.39184	4.39184	2.08768	2.08768	4.42967	4.42967	-2.62547	2.62547	-4.70955	4.70955	7.97355	7.97355	3.45113	1.03472
880	4.6605	4.6605	3.70155	3.70155	3.82059	3.82059	2.33657	2.33657	-1.89476	1.89476	-3.99688	3.99688	5.04277	5.04277	2.62163	0.743209
900	6.47798	6.47798	2.56908	2.56908	2.27871	2.27871	3.00156	3.00156	-5.7405	5.7405	-5.1656	5.1656	6.40925	6.40925	2.69722	1.1074
920	8.29729	8.29729	2.18292	2.18292	3.43463	3.43463	3.86279	3.86279	-4.00711	4.00711	-3.14028	3.14028	6.40925	6.40925	3.22804	1.00673
940	5.51997	5.51997	1.05044	1.05044	2.50482	2.50482	1.91867	1.91867	-4.03431	4.03431	-5.96497	5.96497	4.39617	4.39617	2.02954	0.98888
960	5.85026	5.85026	0.718302	0.718302	3.3703	3.3703	0.959337	0.959337	-3.73695	3.73695	-5.96497	5.96497	4.84678	4.84678	2.04948	1.01911
980	5.45428	5.45428	2.87321	2.87321	1.99021	1.99021	3.6175	3.6175	-3.92551	3.92551	-3.28247	3.28247	6.48801	6.48801	2.64296	0.853945
1000	6.31375	6.31375	4.16975	4.16975	1.28458	1.28458	1.23006	1.23006	-0.433348	0.433348	-3.5391	3.5391	4.92554	4.92554	2.3786	0.788391
1020	6.61119	6.61119	2.18292	2.18292	0.769965	0.769965	1.62433	1.62433	-3.49217	3.49217	-4.33848	4.33848	3.92724	3.92724	2.02339	0.90456
1040	6.5455	6.5455	0.442186	0.442186	1.99021	1.99021	1.72245	1.72245	0.487743	0.487743	-2.14149	2.14149	4.84678	4.84678	2.09407	0.698285
1060	5.98347	5.98347	2.87321	2.87321	0	0	0.270722	0.270722	-0.676313	0.676313	-2.79695	2.79695	9.38032	9.38032	2.12578	0.927037
1080	6.18054	6.18054	0.414174	0.414174	-0.898618	0.898618	0.516007	0.516007	-5.49572	5.49572	-1.51379	1.51379	7.25001	7.25001	1.65165	1.01583
1100	6.87579	6.87579	-0.304128	0.304128	-0.192979	0.192979	0.394273	0.394273	-3.00442	3.00442	-1.34212	1.34212	7.48448	7.48448	1.6942	0.931921
1120	6.1477	6.1477	2.54107	2.54107	-2.88883	2.88883	-1.91867	1.91867	-2.19212	2.19212	-2.51257	2.51257	7.83617	7.83617	1.93952	0.971701
1140	7.14038	7.14038	5.80044	5.80044	1.28458	1.28458	-3.56844	3.56844	-3.87112	3.87112	-1.88486	1.88486	7.15293	7.15293	2.73875	1.1
1160	5.8831	5.8831	2.67913	2.67913	-0.0311885	0.0311885	-1.4281	1.4281	-3.92551	3.92551	0.570487	0.570487	5.74616	5.74616	1.84705	0.831265
1180	5.35574	5.35574	4.2818	4.2818	-0.931756	0.931756	-1.181	1.181	-3.16761	3.16761	0.570487	0.570487	5.80477	5.80477	2.01699	0.800994
1200	5.28822	5.28822	7.81528	7.81528	-0.576987	0.576987	-0.984774	0.984774	-3.43777	3.43777	-1.34212	1.34212	5.00247	5.00247	2.40073	1.00649
1220	5.95062	5.95062	5.08213	5.08213	-0.128652	0.128652	-1.57528	1.57528	-6.76857	6.76857	-1.59875	1.59875	6.93679	6.93679	2.23095	1.15367
1240	5.75172	5.75172	7.67722	7.67722	-1.02727	1.02727	-0.786729	0.786729	-4.65622	4.65622	-4.51014	4.51014	5.3157	5.3157	2.47489	1.18772
1260	3.47074	3.47074	7.92733	7.92733	-0.610125	0.610125	0.664995	0.664995	-5.7133	5.7133	1.85365	1.85365	5.68754	5.68754	2.57854	1.04229
1280	5.61851	5.61851	6.35267	6.35267	1.28458	1.28458	0.074494	0.074494	-4.98259	4.98259	2.93914	2.93914	4.06462	4.06462	2.81565	0.904221
1300	3.96708	3.96708	7.12499	7.12499	-0.0311885	0.0311885	4.35517	4.35517	-6.71417	6.71417	4.53615	4.53615	6.76094	6.76094	3.59444	1.07419
1320	4.33021	4.33021	8.11941	8.11941	0.481472	0.481472	2.09128	2.09128	-1.00087	1.00087	-0.485521	0.485521	7.64201	7.64201	2.89898	0.913516
1340	3.23899	3.23899	8.11941	8.11941	1.86156	1.86156	4.08445	4.08445	-3.54656	3.54656	1.73921	1.73921	8.53956	8.53956	3.58668	0.912951
1360	4.29737	4.29737	7.34709	7.34709	1.3489	1.3489	2.75628	2.75628	-5.90187	5.90187	-0.572221	0.572221	6.33231	6.33231	2.91012	1.02548
1380	5.18969	5.18969	9.19786	9.19786	-0.994133	0.994133	2.87801	2.87801	-4.33167	4.33167	-0.343333	0.343333	6.31216	6.31216	3.14179	1.1062
1400	5.25538	5.25538	10.7705	10.7705	-0.128652	0.128652	1.181	1.181	-6.44401	6.44401	-0.943298	0.943298	8.11093	8.11093	3.27113	1.3904
1420	5.35574	5.35574	9.36193	9.36193	-1.92589	1.92589	2.41106	2.41106	-5.6861	5.6861	-3.76799	3.76799	6.2334	6.2334	3.11468	1.28478
1440	3.1733	3.1733	11.3788	11.3788	-2.05454	2.05454	0.812166	0.812166	-6.06506	6.06506	-1.54153	1.54153	5.80477	5.80477	2.81025	1.38259
1460	4.13131	4.13131	12.7053	12.7053	-3.46777	3.46777	-1.74788	1.74788	-5.36155	5.36155	-1.79816	1.79816	5.84324	5.84324	3.03973	1.5299
1480	3.73533	3.73533	10.3023	10.3023	-2.4405	2.4405	-0.492387	0.492387	-3.73695	3.73695	0.11271	0.11271	4.74969	4.74969	2.54234	1.18502
1500	4.95794	4.95794	13.5337	13.5337	-3.82059	3.82059	-1.35361	1.35361	-5.11677	5.11677	0.684932	0.684932	6.46786	6.46786	3.44777	1.579
1520	3.53643	3.53643	14.4161	14.4161	-4.26892	4.26892	-0.492387	0.492387	-5.65891	5.65891	-0.856598	0.856598	4.29909	4.29909	3.09262	1.67418
1540	5.09115	5.09115	11.849	11.849	-5.39366	5.39366	1.89505	1.89505	-6.17385	6.17385	-1.00052	1.00052	4.69108	4.69108	3.25857	1.51954
1560	4.69335	4.69335	12.3452	12.3452	-6.58077	6.58077	0.737672	0.737672	-4.65622	4.65622	0.313855	0.313855	4.43647	4.43647	3.12435	1.54609
1580	7.66957	7.66957	15.2184	15.2184	-6.22795	6.22795	-0.590501	0.590501	-5.44133	5.44133	2.93914	2.93914	5.90186	5.90186	4.42739	1.81803
1600	3.99993	3.99993	13.5057	13.5057	-7.22208	7.22208	1.2555	1.2555	-8.28619	8.28619	0.19941	0.19941	5.37432	5.37432	3.33041	1.83689
1620	6.3466	6.3466	13.1735	13.1735	-10.3058	10.3058	2.80533	2.80533	-6.44401	6.44401	0.513265	0.513265	5.70586	5.70586	3.95256	1.90956
1640	6.87579	6.87579	14.5541	14.5541	-12.4228	12.4228	0.861223	0.861223	-5.41594	5.41594	1.91087	1.91087	4.65078	4.65078	4.08114	2.11739
1660	6.1477	6.1477	12.3172	12.3172	-10.5612	10.5612	1.23006	1.23006	-6.93175	6.93175	3.05358	3.05358	5.88171	5.88171	3.95221	1.88006
1680	5.91595	5.91595	13.0635	13.0635	-10.0797	10.0797	1.94411	1.94411	-8.44756	8.44756	2.62528	2.62528	6.2334	6.2334	4.10239	1.95894
1700	5.05648	5.05648	13.5337	13.5337	-12.1343	12.1343	0.245285	0.245285	-7.3379	7.3379	2.19698	2.19698	5.94032	5.94032	3.69271	2.09918
1720	6.11485	6.11485	16.1008	16.1008	-12.1031	12.1031	1.7715	1.7715	-7.3379	7.3379	0.74042	0.74042	5.04277	5.04277	4.19214	2.26208
1740	4.56196	4.56196	12.9254	12.9254	-10.723	10.723	0.639558	0.639558	-7.04054	7.04054	1.79643	1.79643	5.70586	5.70586	3.50405	1.93661
1760	5.25538	5.25538	11.903	11.903	-9.95107	9.95107	2.16578	2.16578	-6.41681	6.41681	3.59459	3.59459	7.17125	7.17125	4.0776	1.77139
1780	5.22253	5.22253	14.278	14.278	-9.50274	9.50274	0.516007	0.516007	-8.77212	8.77212	3.8807	3.8807	8.40401	8.40401	4.32296	2.04925
1800	5.78457	5.78457	13.1735	13.1735	-10.5612	10.5612	0.147171	0.147171	-9.96337	9.96337	1.39761	1.39761	7.21155	7.21155	3.70902	2.13748
1820	6.47798	6.47798	12.5393	12.5393	-8.378	8.378	1.08289	1.08289	-7.90543	7.90543	4.02289	4.02289	6.85985	6.85985	4.23892	1.81155
1840	0.0985383	0.0985383	14.334	14.334	-11.3	11.3	-0.44333	0.44333	-6.5528	6.5528	2.51084	2.51084	8.38386	8.38386	3.25159	2.11534
1860	-1.12407	1.12407	12.2071	12.2071	-7.22208	7.22208	2.31295	2.31295	-7.93262	7.93262	3.99514	3.99514	7.46616	7.46616	3.42282	1.74823
1880	2.7098	2.7098	11.7649	11.7649	-9.66258	9.66258	2.21483	2.21483	-8.42037	8.42037	4.82226	4.82226	6.15647	6.15647	3.78309	1.84011
1900	1.6861	1.6861	13.1195	13.1195	-10.9783	10.9783	1.52622	1.52622	-2.35531	2.35531	3.82348	3.82348	10.5929	10.5929	3.91566	1.87572
1920	1.15691	1.15691	16.625	16.625	-8.47547	8.47547	0.639558	0.639558	-8.47476	8.47476	5.25056	5.25056	6.68401	6.68401	4.156	2.14664
1940	3.30468	3.30468	13.3396	13.3396	-7.47939	7.47939	3.6175	3.6175	-7.44669	7.44669	3.96567	3.96567	8.93155	8.93155	4.41434	1.76249
1960	-0.463495	0.463495	13.1735	13.1735	-5.68215	5.68215	0.294342	0.294342	-7.4195	7.4195	5.53494	5.53494	7.62186	7.62186	3.50981	1.757
1980	-0.496341	0.496341	15.3004	15.3004	-7.12657	7.12657	-0.664995	0.664995	-6.14665	6.14665	6.04994	6.04994	6.85985	6.85985	3.81235	1.92494
2000	2.41236	2.41236	13.9198	13.9198	-5.45798	5.45798	2.11672	2.11672	-5.65891	5.65891	5.70661	5.70661	3.41985	3.41985	3.9793	1.60672
2020	2.64411	2.64411	11.931	11.931	-6.80494	6.80494	-0.959337	0.959337	-6.17385	6.17385	7.73366	7.73366	7.01555	7.01555	3.97178	1.66628
2040	-0.166055	0.166055	14.7202	14.7202	-4.39758	4.39758	-0.737672	0.737672	-7.14752	7.14752	7.44755	7.44755	4.02616	4.02616	3.72012	1.83029
2060	-0.397803	0.397803	14.9683	14.9683	-6.42093	6.42093	2.26389	2.26389	-8.2046	8.2046	6.04994	6.04994	3.41985	3.41985	3.84493	1.90893
2080	0.0985383	0.0985383	14.6642	14.6642	-6.03497	6.03497	0.345216	0.345216	-7.98702	7.98702	5.90602	5.90602	5.33585	5.33585	3.64336	1.88861
2100	-1.32297	1.32297	13.9479	13.9479	-6.42093	6.42093	0.786729	0.786729	-7.63526	7.63526	9.9029	9.9029	4.65078	4.65078	4.14813	1.93971
2120	-1.58756	1.58756	15.7146	15.7146	-4.62174	4.62174	3.05062	3.05062	-7.47389	7.47389	6.21987	6.21987	4.06462	4.06462	4.15652	1.86274
2140	-2.84301	2.84301	13.6437	13.6437	-5.07203	5.07203	0.935717	0.935717	-7.14752	7.14752	9.36015	9.36015	4.37785	4.37785	4.01977	1.84003
2160	-3.43789	3.43789	13.6717	13.6717	-6.38779	6.38779	-0.566881	0.566881	-6.82296	6.82296	10.0156	10.0156	3.71293	3.71293	3.92982	1.93893
2180	-2.38134	2.38134	13.2836	13.2836	-5.90632	5.90632	0.516007	0.516007	-5.95627	5.95627	9.50234	9.50234	4.02616	4.02616	3.89462	1.79943
2200	-1.78646	1.78646	13.4216	13.4216	-4.52623	4.52623	1.7715	1.7715	-2.03075	2.03075	7.16317	7.16317	5.16	5.16	3.83636	1.51928
2220	-5.62034	5.62034	14.9143	14.9143	-5.84199	5.84199	0.639558	0.639558	-4.52205	4.52205	11.3855	11.3855	3.18539	3.18539	4.38954	2.02063
2240	-1.95069	1.95069	11.2127	11.2127	-7.86534	7.86534	-0.049057	0.049057	-7.52647	7.52647	8.04751	8.04751	3.71293	3.71293	3.24872	1.79421
2260	-2.54557	2.54557	11.1847	11.1847	-6.06811	6.06811	2.75628	2.75628	-6.06506	6.06506	8.44633	8.44633	4.02616	4.02616	3.75391	1.6038
2280	0.46167	0.46167	10.0802	10.0802	-7.1597	7.1597	-0.319779	0.319779	-3.16761	3.16761	10.3589	10.3589	3.57555	3.57555	3.49056	1.59215
2300	-4.10029	4.10029	11.2127	11.2127	-8.47547	8.47547	0.763109	0.763109	-6.44401	6.44401	11.7565	11.7565	4.12324	4.12324	3.96831	1.96389
2320	-3.33936	3.33936	14.4441	14.4441	-4.94337	4.94337	3.49395	3.49395	-7.01334	7.01334	10.2722	10.2722	3.7514	3.7514	4.62861	1.89098
2340	-4.26452	4.26452	11.0747	11.0747	-6.22795	6.22795	1.27912	1.27912	-6.4984	6.4984	10.0156	10.0156	7.66032	7.66032	4.0307	1.78145
2360	-1.85216	1.85216	10.5504	10.5504	-5.93946	5.93946	2.41106	2.41106	-2.97723	2.97723	10.5583	10.5583	2.75493	2.75493	3.83036	1.53842
2380	-3.63679	3.63679	12.9815	12.9815	-5.48917	5.48917	3.66656	3.66656	-6.63439	6.63439	8.56078	8.56078	2.32631	2.32631	4.05722	1.748
2400	-4.56196	4.56196	11.0466	11.0466	-4.59055	4.59055	3.41946	3.41946	-6.33522	6.33522	9.58731	9.58731	3.77155	3.77155	3.99064	1.64572
2420	-5.22436	5.22436	11.987	11.987	-6.29228	6.29228	2.82895	2.82895	-4.71062	4.71062	10.6728	10.6728	2.13031	2.13031	4.08522	1.78479
2440	-6.38127	6.38127	13.2576	13.2576	-3.05062	3.05062	3.83917	3.83917	-7.49927	7.49927	8.84689	8.84689	5.21862	5.21862	4.39276	1.83704
2460	-3.63679	3.63679	11.5729	11.5729	-4.33325	4.33325	2.70722	2.70722	-7.63526	7.63526	9.8162	9.8162	5.23694	5.23694	4.10996	1.72402
2480	-5.68603	5.68603	11.3228	11.3228	-4.78353	4.78353	1.27912	1.27912	-8.31158	8.31158	12.2421	12.2421	2.01308	2.01308	3.977	1.97167
2500	-2.90871	2.90871	10.5504	10.5504	-6.70942	6.70942	3.41946	3.41946	-8.36597	8.36597	11.6993	11.6993	0.234462	0.234462	3.96714	1.89829
2520	-4.49627	4.49627	10.2743	10.2743	-5.07203	5.07203	1.13195	1.13195	-6.66159	6.66159	9.55956	9.55956	0.468925	0.468925	3.26158	1.67757
2540	-6.67871	6.67871	10.5784	10.5784	-5.58664	5.58664	1.79694	1.79694	-8.09581	8.09581	9.44512	9.44512	2.11016	2.11016	3.51932	1.85161
2560	-7.40497	7.40497	12.8694	12.8694	-6.64509	6.64509	2.33657	2.33657	-7.47389	7.47389	11.6993	11.6993	2.18893	2.18893	4.30766	2.10185
2580	-5.2572	5.2572	11.793	11.793	-6.9024	6.9024	0.049057	0.049057	-8.93531	8.93531	10.5878	10.5878	-1.64124	1.64124	3.3245	2.0749
2600	-5.35574	5.35574	7.92733	7.92733	-6.29228	6.29228	2.31295	2.31295	-4.84661	4.84661	10.7578	10.7578	-1.77862	1.77862	3.09365	1.66048
2620	-4.69517	4.69517	7.20903	7.20903	-4.36639	4.36639	1.82056	1.82056	-7.3379	7.3379	12.4137	12.4137	-2.03323	2.03323	3.14257	1.76219
2640	-4.99261	4.99261	8.97577	8.97577	-7.09538	7.09538	0.639558	0.639558	-6.47121	6.47121	11.0716	11.0716	-1.34816	1.34816	3.0789	1.82571
2660	-2.64594	2.64594	7.31907	7.31907	-6.06811	6.06811	1.5989	1.5989	-7.3651	7.3651	8.81741	8.81741	-3.51693	3.51693	2.45799	1.59668
2680	-6.51265	6.51265	6.96092	6.96092	-7.47939	7.47939	0.763109	0.763109	-5.17116	5.17116	11.4149	11.4149	-3.36124	3.36124	2.6859	1.83692
2700	-6.87579	6.87579	8.31349	8.31349	-4.59055	4.59055	-0.88666	0.88666	-6.68697	6.68697	11.3282	11.3282	-3.61585	3.61585	2.74366	1.85673
2720	-3.14045	3.14045	7.65121	7.65121	-5.23187	5.23187	0.172608	0.172608	-0.946475	0.946475	9.61679	9.61679	-3.96754	3.96754	2.37797	1.43357
2740	-4.56196	4.56196	8.61762	8.61762	-8.02518	8.02518	0.91028	0.91028	-5.60451	5.60451	10.7005	10.7005	-2.15046	2.15046	2.94665	1.79777
2760	-5.62034	5.62034	8.00936	8.00936	-6.83807	6.83807	-0.786729	0.786729	-6.79576	6.79576	9.27345	9.27345	-2.73661	2.73661	2.44839	1.75439
2780	-3.90139	3.90139	8.36751	8.36751	-6.13243	6.13243	-2.01861	2.01861	-7.88004	7.88004	7.64696	7.64696	-3.14692	3.14692	2.22169	1.6808
2800	-3.53826	3.53826	8.14742	8.14742	-6.32346	6.32346	-2.73084	2.73084	-6.93175	6.93175	11.8432	11.8432	-2.54062	2.54062	2.88006	1.83962
2820	-4.46342	4.46342	10.0522	10.0522	-5.61782	5.61782	-1.57528	1.57528	-6.71417	6.71417	6.70539	6.70539	-2.30616	2.30616	2.4007	1.6418
2840	-1.09122	1.09122	7.45713	7.45713	-4.2046	4.2046	-0.737672	0.737672	-7.3107	7.3107	7.67643	7.67643	-2.87216	2.87216	2.10731	1.44407
2860	-1.09122	1.09122	7.48514	7.48514	-3.56328	3.56328	-1.89505	1.89505	-5.06237	5.06237	7.53251	7.53251	-4.28077	4.28077	1.98112	1.33745
2880	-3.40505	3.40505	7.04296	7.04296	-6.06811	6.06811	-1.67339	1.67339	-7.3651	7.3651	11.2433	11.2433	-4.14339	4.14339	2.49455	1.7889
2900	1.45435	1.45435	7.70524	7.70524	-4.91218	4.91218	-2.14034	2.14034	-5.52292	5.52292	7.39032	7.39032	-4.70939	4.70939	2.18388	1.41151
2920	-1.29012	1.29012	5.30223	5.30223	-5.36052	5.36052	-3.22323	3.22323	-4.71062	4.71062	2.56806	2.56806	-3.22386	3.22386	0.962824	1.11435
2940	1.85033	1.85033	7.76126	7.76126	-4.10908	4.10908	-3.49395	3.49395	-3.38338	3.38338	-0.400555	0.400555	-2.85385	2.85385	1.25918	1.12162
2960	-0.231748	0.231748	6.71082	6.71082	-3.24165	3.24165	-2.38744	2.38744	-4.9282	4.9282	-0.971042	0.971042	-4.47493	4.47493	0.688208	1.09463
2980	1.45435	1.45435	7.29106	7.29106	-2.5672	2.5672	-3.79011	3.79011	-3.3036	3.3036	-0.542743	0.542743	-3.79169	3.79169	1.05378	1.0586
3000	-1.09122	1.09122	6.26863	6.26863	-3.21046	3.21046	-3.66656	3.66656	-3.16761	3.16761	-2.45535	2.45535	-3.5957	3.5957	0.687813	1.03583
3020	-0.496341	0.496341	10.6065	10.6065	-2.47169	2.47169	-4.33155	4.33155	-4.73782	4.73782	-1.45656	1.45656	-4.67093	4.67093	1.27246	1.44368
3040	-1.78646	1.78646	7.01495	7.01495	-0.512661	0.512661	-5.06922	5.06922	-1.86757	1.86757	-3.59632	3.59632	-4.06462	4.06462	0.766559	1.12787
3060	-0.397803	0.397803	7.153	7.153	-2.27871	2.27871	-3.98634	3.98634	-0.567522	0.567522	-6.56494	6.56494	-4.80831	4.80831	0.730592	1.26043
3080	-3.40505	3.40505	6.1866	6.1866	-2.50482	2.50482	-7.235	7.235	-2.24652	2.24652	-7.99202	7.99202	-2.36477	2.36477	0.769879	1.50363
3100	-1.98354	1.98354	5.02611	5.02611	-3.01749	3.01749	-4.38061	4.38061	-4.22287	4.22287	-8.2764	8.2764	-4.00601	4.00601	0.465093	1.38879
3120	-1.09122	1.09122	8.00936	8.00936	-4.59055	4.59055	-5.36357	5.36357	-2.35531	2.35531	-8.84862	8.84862	-2.28601	2.28601	1.05636	1.57865
3140	-1.45435	1.45435	7.26305	7.26305	-2.21438	2.21438	-5.4635	5.4635	-4.1159	4.1159	-6.56494	6.56494	-1.62292	1.62292	0.992552	1.36143
3160	0.428824	0.428824	7.73325	7.73325	-2.18319	2.18319	-4.97111	4.97111	-4.81941	4.81941	-4.90896	4.90896	-1.05508	1.05508	1.17454	1.28292
3180	-1.45435	1.45435	7.92733	7.92733	-3.85178	3.85178	-5.97951	5.97951	-3.43777	3.43777	-5.02341	5.02341	0.507391	0.507391	1.25862	1.35132
3200	-0.231748	0.231748	7.70524	7.70524	-4.4619	4.4619	-6.27385	6.27385	-2.4369	2.4369	-5.76556	5.76556	-1.60277	1.60277	1.06213	1.39517
3220	1.61858	1.61858	7.48514	7.48514	-2.50482	2.50482	-7.235	7.235	-3.97991	3.97991	-6.90654	6.90654	0.52754	0.52754	1.44115	1.46518
3240	1.09122	1.09122	8.20345	8.20345	-3.56328	3.56328	-6.9879	6.9879	-2.76146	2.76146	-7.30709	7.30709	0.272929	0.272929	1.45094	1.50804
3260	-1.65325	1.65325	6.68481	6.68481	-4.04476	4.04476	-9.10462	9.10462	-2.30091	2.30091	-5.30952	5.30952	0.606305	0.606305	1.07507	1.48855
3280	1.95069	1.95069	7.18102	7.18102	0.450284	0.450284	-7.50572	7.50572	-4.17029	4.17029	-7.42154	7.42154	-2.40324	2.40324	1.28929	1.50412
3300	-2.51273	2.51273	7.31907	7.31907	-2.15006	2.15006	-7.20956	7.20956	-4.1159	4.1159	-4.96619	4.96619	-1.27123	1.27123	1.02822	1.39607
3320	-2.11675	2.11675	6.73883	6.73883	-1.8947	1.8947	-6.74261	6.74261	-4.73782	4.73782	-7.39206	7.39206	-0.762002	0.762002	0.978128	1.47677
3340	-1.25728	1.25728	7.73325	7.73325	-2.69585	2.69585	-6.47189	6.47189	-3.60096	3.60096	-5.76556	5.76556	0.234462	0.234462	1.20777	1.37417
3360	-5.2572	5.2572	6.40869	6.40869	-3.6588	3.6588	-7.25862	7.25862	-5.25276	5.25276	-5.47945	5.47945	2.01308	2.01308	1.1408	1.54408
3380	-6.34842	6.34842	7.95334	7.95334	-5.07203	5.07203	-7.60384	7.60384	-6.44401	6.44401	-8.7914	8.7914	1.95446	1.95446	1.37393	1.94658
3400	-4.69517	4.69517	7.56718	7.56718	-4.49504	4.49504	-7.45667	7.45667	-5.82209	5.82209	-4.10959	4.10959	0.800469	0.800469	1.22576	1.58702
3420	-3.76818	3.76818	7.18102	7.18102	-6.22795	6.22795	-7.40579	7.40579	-6.63439	6.63439	-3.25473	3.25473	0.331544	0.331544	1.13028	1.62417
3440	-6.04916	6.04916	8.14742	8.14742	-4.07789	4.07789	-8.2434	8.2434	-2.87025	2.87025	-5.45171	5.45171	1.99293	1.99293	1.40675	1.65884
3460	-5.38859	5.38859	10.8826	10.8826	-3.21046	3.21046	-9.20273	9.20273	-3.43777	3.43777	-6.62216	6.62216	3.49862	3.49862	1.94337	1.89367
3480	-4.95976	4.95976	9.03179	9.03179	-5.10516	5.10516	-8.63767	8.63767	-6.87736	6.87736	-6.59268	6.59268	1.74015	1.74015	1.52336	1.90827
3500	-5.29005	5.29005	8.94776	8.94776	-3.72312	3.72312	-11.3431	11.3431	-3.97991	3.97991	-6.87879	6.87879	1.58262	1.58262	1.49832	1.96244
3520	-5.65318	5.65318	8.42354	8.42354	-1.95903	1.95903	-4.2825	4.2825	-5.52292	5.52292	-7.36431	7.36431	2.482	2.482	1.48685	1.59542
3540	-3.30651	3.30651	9.11383	9.11383	-1.41323	1.41323	-5.78328	5.78328	-5.7405	5.7405	-3.71077	3.71077	1.19246	1.19246	1.49386	1.44279
3560	-4.39773	4.39773	7.09898	7.09898	-1.99021	1.99021	-4.60227	4.60227	-6.4984	6.4984	-7.67817	7.67817	4.47493	4.47493	1.43638	1.57163
3580	-2.47988	2.47988	8.17543	8.17543	-3.85178	3.85178	-5.4635	5.4635	-8.2046	8.2046	-7.73539	7.73539	2.54062	2.54062	1.45319	1.73326
3600	-4.10029	4.10029	6.9049	6.9049	-2.4405	2.4405	-2.7799	2.7799	-8.42037	8.42037	-6.07942	6.07942	2.98939	2.98939	1.29225	1.51763
	13.487		16.625		3.82059		4.62589		0.487743		12.4137		10.5929
Absolute maximum response		13.487		16.625		12.4228		11.3431		9.96337		12.4137		10.5929

## Sheet: shake
Description: Columns represent %change in canal area of individual sponges in the shaking positive control group. Sponges at rest were briefly shaken vigorously (~3 s, without spilling liquid from the Petri dish) and filmed immediately. Time (s) indicates the time from the start of filming the experiment. All data is normalized to the starting size (time=0) for each individual experiment. Once th…
time (s)	11-16-21_1	04-01-22	04-04-22	05-27-22_1	05-27-22_2	05-31-22	06-08-22	avg n=7	std error
0	0	0	0	0	0	0	0	0	0
20	3.43664	0.512155	1.37389	3.44459	1.35922	5.19414	1.15496	2.35366	0.640093
40	3.70896	0.402648	-0.0218344	1.06083	2.74188	5.54393	2.33637	2.25326	0.743479
60	-1.49361	1.00746	0.535783	4.80317	0.939069	5.14844	2.7913	1.96166	0.910863
80	1.39337	2.41084	2.69571	0.242476	-0.641111	8.08388	2.60439	2.39851	1.06181
100	-1.03751	4.29941	4.95306	2.27143	-0.246066	9.48129	3.03287	3.25064	1.33131
120	-2.43756	5.6674	5.21507	3.31443	-0.369936	13.51	1.23431	3.73339	1.96915
140	-2.04661	6.91578	4.54828	-1.58144	-0.0485437	14.4188	3.83869	3.72071	2.18729
160	-2.04661	7.55597	6.31015	1.60106	-1.18514	16.282	1.28897	4.25806	2.41481
180	-2.98388	6.95116	11.0213	1.76865	-1.60529	15.1641	3.94625	4.89462	2.49866
200	-2.37908	8.34948	13.6549	1.043	2.17442	14.1622	2.57794	5.65469	2.44477
220	-1.38668	9.15478	14.4796	1.30331	0.24774	14.396	1.77211	5.70954	2.57896
240	-1.30482	9.27439	16.9704	0.390458	1.40777	13.7667	3.30089	6.25796	2.69094
260	-0.823657	10.233	18.6449	0.540223	1.28557	14.3028	-0.268021	6.27355	3.02415
280	0.150363	12.627	19.1689	-2.40158	6.10144	11.3902	3.91981	7.27945	2.86222
300	0.898839	12.1064	19.9768	0.632934	7.60964	12.3693	-0.349132	7.6064	2.89858
320	3.74572	12.9168	21.1945	-1.43346	6.57181	13.4872	0.296234	8.11125	3.07358
340	4.40899	13.69	22.7834	-2.84909	7.18949	14.3485	0.645366	8.60238	3.35954
360	6.75132	15.053	24.0632	-2.3267	8.79478	15.9797	2.76485	10.1543	3.36367
380	7.88238	15.208	25.8318	-2.69933	4.37228	15.3047	1.1003	9.57145	3.72014
400	9.03684	16.9887	26.1509	-2.10384	5.06528	16.3295	1.66455	10.4474	3.7468
420	13.7983	19.3355	26.0468	-4.37527	6.37429	16.7021	3.22154	11.5862	3.94041
440	16.8741	18.3045	26.8698	-3.76016	7.46066	16.9816	1.0474	11.9683	4.07773
460	19.437	18.3668	27.0848	-3.46242	9.75896	16.6793	0.241571	12.5866	4.15547
480	24.8902	18.97	26.3088	-4.3931	11.2153	16.3998	0.590704	13.4259	4.42967
500	26.9284	18.3399	25.637	-5.23107	14.1312	17.1451	1.0474	13.9997	4.54844
520	30.9698	18.1242	24.9651	-2.95963	17.1443	16.3295	0.511356	15.0121	4.63664
540	33.5594	18.6549	24.5469	-6.6467	16.1567	15.2115	1.39653	14.697	5.1254
560	37.0061	19.0104	24.9971	-7.12987	17.9846	15.6527	2.44216	15.709	5.46316
580	38.5699	17.8867	24.8241	-6.86956	20.0837	15.0481	3.30089	16.1205	5.5476
600	40.558	20.7558	24.8812	-8.36008	20.8755	14.6983	0.832275	16.3201	6.08043
620	41.3884	20.8788	24.8661	-7.35451	20.3565	15.3504	1.39653	16.6974	6.01915
640	42.1352	21.0337	25.0021	-7.74497	21.9133	16.166	2.38927	17.2707	6.09877
660	43.1058	23.3452	24.987	-7.46505	23.2223	15.7934	-0.590704	17.4854	6.42181
680	42.9471	27.9428	23.8163	-5.15797	23.4198	14.5348	-0.911624	18.0845	6.34395
700	42.5077	33.9657	24.0061	-5.92105	24.5062	16.2592	0.430244	19.3934	6.55433
720	43.293	37.6754	23.9423	-6.75902	26.2856	15.3504	0.322683	20.0158	6.96059
740	42.4125	39.874	23.5174	-8.84325	27.4222	15.7002	0.671815	20.1078	7.21881
760	43.43	40.0088	23.6803	-7.18692	29.2735	14.5823	0.322683	20.5872	7.24095
780	43.1058	40.307	25.2859	-6.19919	31.1265	15.4207	-1.52878	21.074	7.33675
800	43.3013	40.9724	26.8866	-7.09421	32.1644	14.7686	1.20786	21.7438	7.35416
820	44.0715	40.6119	26.9118	-3.1094	32.6833	14.5348	-0.562491	22.1631	7.18282
840	43.9696	40.0812	27.6525	-5.77129	34.1898	14.4663	0.805826	22.1991	7.34693
860	44.4708	39.8319	27.8507	-9.19805	34.4627	15.5139	2.14769	22.1542	7.59354
880	44.1266	40.1014	28.4805	-8.26558	34.3388	15.7002	4.75032	22.7475	7.33684
900	46.2367	39.7493	29.0885	-4.71045	35.0552	15.6299	5.52969	23.797	7.11443
920	45.8458	40.1789	30.4221	-5.73385	34.7338	15.3047	7.27359	24.0036	7.12964
940	45.4949	40.8646	30.6371	-3.33226	35.3264	17.2382	10.8707	25.3	6.67638
960	45.7673	40.9421	31.1241	-3.12723	35.9441	16.7724	13.9565	25.9113	6.57862
980	46.4656	42.5426	32.0479	-2.94181	35.6729	16.3998	20.2373	27.2035	6.50184
1000	45.4732	42.0978	31.366	0.019612	35.9441	17.6794	24.0214	28.0859	5.94357
1020	45.8157	42.6032	31.193	0.763087	36.4379	16.166	29.4964	28.925	5.95657
1040	45.7689	43.4085	31.361	5.02781	35.7717	16.9113	33.12	30.1956	5.49459
1060	45.3446	43.636	31.492	2.51391	35.3766	18.0521	36.0982	30.359	5.74675
1080	45.5066	43.7185	31.277	2.94181	35.2277	19.0311	39.1046	30.9725	5.74528
1100	45.8558	43.9358	31.586	4.04008	35.1289	17.8429	42.9415	31.6187	5.86615
1120	45.8341	43.9611	31.6079	4.87805	34.8577	19.7307	45.627	32.3567	5.80171
1140	45.8892	44.4143	31.544	7.46684	34.3137	20.2651	47.7201	33.0876	5.62945
1160	46.0379	44.3739	32.058	7.80203	34.4376	20.9172	49.5186	33.5922	5.67712
1180	46.4974	44.7866	32.0328	8.5455	34.0911	20.708	50.3773	33.8627	5.70945
1200	45.7422	45.1893	32.1168	8.63999	34.3639	21.3601	51.0738	34.0694	5.6928
1220	46.8048	45.3948	31.9219	11.5996	34.8828	22.5255	51.557	34.9552	5.42087
1240	45.8341	45.6324	31.67	12.4376	33.3261	22.5712	51.1021	34.6533	5.26961
1260	45.6687	46.2001	31.754	12.9778	30.2628	23.5028	51.6117	34.5683	5.26454
1280	45.3763	46.4579	31.5608	16.7005	28.5085	25.6227	51.7192	35.1351	4.8676
1300	45.6052	46.2203	31.7708	18.5815	28.2608	23.4097	52.4157	35.1806	4.88241
1320	44.8617	46.5303	31.8329	20.7228	27.2732	24.9706	53.0329	35.6035	4.69802
1340	45.7305	46.2473	31.2501	18.7669	25.4704	24.3659	53.0611	34.9846	4.99838
1360	46.1248	46.3922	31.5289	19.8099	22.9494	22.4781	52.0666	34.4786	5.08899
1380	45.7238	46.2726	31.5759	19.177	18.5772	21.1738	53.4102	33.7015	5.5467
1400	46.0663	46.1445	31.3458	20.2949	16.7241	17.704	52.2024	32.926	5.72219
1420	46.3654	47.2834	31.2451	22.5467	17.1945	16.6547	52.6308	33.4172	5.76553
1440	45.779	47.1183	30.9142	23.4596	12.921	13.4415	52.0666	32.2429	6.17835
1460	45.5918	47.3407	31.23	24.3528	12.007	12.3921	52.3893	32.1862	6.32232
1480	45.642	46.9751	30.8672	27.1466	11.3391	9.45668	51.9872	31.9163	6.49122
1500	46.3169	46.655	31.1191	28.5801	11.8095	8.80456	51.5852	32.1243	6.47591
1520	46.6928	47.1857	31.7808	31.3543	9.38735	8.57253	52.2553	32.4613	6.75404
1540	45.5183	47.1655	31.8799	32.0425	9.41245	7.10481	52.1477	32.1816	6.81109
1560	45.5651	46.8706	30.7042	33.4956	7.7084	3.86704	51.3436	31.3649	7.17463
1580	45.5902	47.2682	30.6891	35.077	7.7084	5.47363	50.9398	31.8209	7.03938
1600	45.1859	47.9185	30.6522	38.5412	8.05323	2.23585	50.2416	31.8326	7.34163
1620	44.8467	47.3878	29.7032	40.8501	7.16438	-0.674975	49.8942	31.3102	7.69471
1640	44.2937	47.8309	29.1473	42.2087	6.37429	-0.372642	49.732	31.3163	7.7612
1660	43.1576	47.8882	29.1574	44.8331	7.60964	1.02477	49.0884	31.8227	7.55274
1680	43.2646	47.8107	27.4308	46.0812	8.37462	-2.37647	49.1148	31.3857	7.9075
1700	43.3414	47.5631	27.2158	47.2169	3.11349	-2.58565	48.8997	30.6807	8.35135
1720	42.5077	47.7787	26.5339	48.39	5.11383	-0.372642	48.4977	31.207	8.01266
1740	42.2471	47.9034	24.7619	50.0285	4.64513	1.51342	48.9544	31.4363	8.01529
1760	42.7333	47.1705	23.9692	50.1765	2.96451	-0.511504	47.8276	30.6186	8.27711
1780	41.4051	47.0627	23.4552	50.6793	1.40777	-0.979065	48.2561	30.1839	8.45428
1800	40.122	47.2008	22.5734	51.6118	1.53164	0.349792	48.4448	30.262	8.38061
1820	39.046	46.8454	22.5734	50.6989	0.420154	-1.23394	46.5122	29.266	8.4072
1840	38.1656	46.9801	22.0545	50.7363	1.13659	0.979065	46.1631	29.4593	8.13961
1860	37.1865	46.9582	23.5761	51.0145	-0.369936	2.49249	45.4119	29.4671	8.07205
1880	35.6344	47.0728	22.4945	50.7738	0.617677	0.14062	44.5532	28.7553	8.11665
1900	36.4381	46.9582	22.2375	51.4067	0.939069	1.69974	44.3645	29.1491	8.00929
1920	35.2585	46.5404	22.0125	51.2195	-0.222631	-0.302333	44.7665	28.4675	8.23546
1940	35.053	46.97	20.5277	50.9039	-0.0234349	1.93352	45.4384	28.6862	8.09998
1960	33.1969	46.81	20.9795	50.8843	-1.18514	3.5401	44.7136	28.4199	7.99103
1980	33.6396	46.8706	18.9019	50.419	-1.55507	0.302333	43.2113	27.3985	8.22714
2000	32.1126	46.6449	17.1703	50.7738	0.395045	2.11984	45.8686	27.8693	8.09388
2020	31.4159	46.4629	16.7403	49.8609	-1.13659	2.32902	44.7948	27.2096	8.08123
2040	31.7735	45.7048	17.0762	49.7861	-3.48343	3.61041	43.7474	26.8878	8.08738
2060	32.8611	46.0451	15.2606	50.1961	-3.16204	4.3557	43.0226	26.9399	8.09491
2080	29.9373	45.8076	14.7785	49.1353	-1.03783	1.42026	42.0299	26.0102	7.95997
2100	30.6541	45.3594	18.2401	49.4134	-2.81553	1.65404	41.7354	26.3201	7.98033
2120	28.975	45.4942	13.1729	48.6129	-2.00033	3.75103	40.9296	25.5622	7.81534
2140	26.8917	45.3847	13.8968	48.0727	-0.344828	1.2814	39.6689	24.9787	7.70722
2160	25.8625	45.5717	14.0798	46.6588	-1.70405	3.40124	38.6479	24.6454	7.52344
2180	22.9254	44.8793	12.3381	46.1364	-2.42049	5.61424	36.7964	23.7528	7.33959
2200	24.7565	44.3216	11.7033	44.9633	0.716438	2.79482	36.2057	23.6374	7.14485
2220	20.8454	43.7488	12.5481	43.6421	-3.72949	3.88989	35.481	22.3466	7.24231
2240	22.877	42.9705	12.931	42.8042	-3.87847	5.07813	34.7828	22.5093	7.02583
2260	20.6716	42.7481	12.1399	42.2836	-2.05055	2.00383	32.5822	21.4827	6.95098
2280	19.8095	41.7524	11.1272	42.116	-2.47071	2.11984	31.9915	20.9208	6.90676
2300	19.026	42.6184	12.664	39.9176	-2.07399	2.74912	29.6569	20.6511	6.61566
2320	19.041	41.6227	11.6142	39.5272	-2.74188	2.79482	29.7644	20.2318	6.59775
2340	15.7564	40.6422	12.496	40.6629	-1.80281	1.21109	29.3077	19.7534	6.62241
2360	14.8158	40.4367	13.272	38.1312	-3.70439	1.35171	27.1071	18.7729	6.48839
2380	15.2468	40.2766	12.2659	37.9261	-4.49615	2.19015	25.3897	18.3999	6.44256
2400	14.749	39.719	11.799	37.8138	-3.55708	1.65404	25.067	18.1778	6.35262
2420	11.7517	38.2331	12.585	37.6284	-4.86609	2.93544	24.6385	17.558	6.2783
2440	11.999	37.8557	11.3153	35.4871	-5.21259	5.14844	23.6987	17.1845	6.00109
2460	11.157	36.9426	10.0102	35.6921	-4.5698	2.74912	21.9001	16.2688	6.0133
2480	8.87144	34.3262	11.3741	34.8363	-4.69367	3.33093	24.1289	16.0249	5.80985
2500	8.43371	33.4552	10.2403	35.972	-3.01306	3.23777	22.84	15.8809	5.70097
2520	7.80553	32.1226	10.1765	36.12	-3.45832	3.72642	22.4644	15.5653	5.63904
2540	4.64957	29.8314	8.48855	34.3335	-3.33445	1.97922	22.0624	14.0015	5.54607
2560	6.39713	28.8458	8.67163	33.5883	-2.61801	5.14844	21.4452	14.4969	5.11418
2580	5.20591	27.5873	8.93868	32.7325	-3.87847	3.47155	20.0751	13.4475	5.12634
2600	4.10325	25.2607	8.49359	33.681	-5.13726	2.53994	16.6138	12.2221	5.17477
2620	4.93359	25.0737	8.5507	32.2475	-5.21259	5.68455	14.7623	12.2914	4.845
2640	3.39487	24.5329	9.99345	32.638	-3.85336	3.05145	14.2245	11.9974	4.87322
2660	1.37165	22.8499	8.45664	35.0039	-3.72949	2.95829	11.0047	11.1308	5.11135
2680	2.26046	22.5298	7.50768	33.2709	-5.65618	4.03051	13.2582	11.0288	4.99667
2700	-1.62727	21.3336	7.96285	30.5538	-5.01507	3.63326	9.28728	9.44692	4.76746
2720	0.385933	20.7086	7.80161	31.4096	-5.7315	2.95829	9.31373	9.54946	4.79688
2740	1.99816	20.033	9.0764	31.7073	-5.50887	2.51534	7.13958	9.56585	4.73125
2760	-1.27976	18.9902	9.0277	31.8196	-5.8537	5.33476	4.21428	8.8933	4.8381
2780	-0.482834	18.8824	8.83455	33.4207	-5.45865	3.28523	5.0201	9.07163	4.97972
2800	-1.75257	18.1798	12.8051	34.0162	-6.84299	5.12559	2.41571	9.13526	5.23134
2820	-3.04235	16.266	10.2403	32.6202	-6.05122	4.58948	2.12124	8.10624	4.98804
2840	-2.47933	18.3769	10.8332	30.7214	-5.7315	3.35378	0.403795	7.92547	4.90284
2860	-0.892156	16.7562	11.0062	32.3224	-6.69401	3.14461	1.50409	8.16392	4.971
2880	-1.01078	15.5079	11.9552	32.5453	-8.12688	1.39741	0.590704	7.55126	5.14743
2900	-2.45594	15.9156	8.69346	30.1437	-4.93974	1.25855	1.82501	7.2058	4.65323
2920	-0.314092	15.0681	9.03441	30.609	-7.18781	-1.18824	0.645366	6.66669	4.85029
2940	-1.77429	13.9545	9.24268	30.3113	-6.57014	0.465803	-0.858725	6.39588	4.78054
2960	-3.25286	12.7719	8.48855	28.17	-7.21292	0.699583	2.47038	6.01923	4.48359
2980	-1.49027	11.7307	7.07603	29.2505	-6.86642	0.792744	-1.28721	5.60087	4.56523
3000	1.35327	11.9885	8.3038	28.9153	-4.12454	0.14062	-0.992735	6.51202	4.28667
3020	-1.72918	9.77981	8.09385	27.1841	-6.39772	-0.0228507	-0.0793483	5.26123	4.22659
3040	-1.76761	8.8768	6.95678	28.1326	-7.46066	0.745285	-2.54972	4.70478	4.44419
3060	-3.80586	9.88257	8.81775	27.4069	-4.17476	1.56088	-4.75032	4.99103	4.38911
3080	-4.95698	5.23274	8.50367	27.8723	-6.91664	2.72627	-1.98547	4.35369	4.43917
3100	-6.33531	5.86788	8.41969	27.6868	-7.23803	3.44694	-4.99189	3.83659	4.6244
3120	-4.84504	5.38774	7.8436	27.9097	-5.90392	3.28523	-5.58259	4.01353	4.51725
3140	-4.92022	3.07125	9.56348	27.3517	-5.06361	2.88798	-2.46861	4.34599	4.31243
3160	-4.84838	3.30374	11.1742	25.6187	-5.16237	4.51917	-3.40845	4.45665	4.18404
3180	-7.08379	3.93719	9.51141	26.4388	-6.62035	3.86704	-4.42763	3.66038	4.47149
3200	-4.70972	3.48906	8.87653	25.9539	-6.00268	2.91259	-4.10495	3.77353	4.22137
3220	-8.14301	3.00891	8.97563	25.8059	-4.27352	3.09891	-3.4349	3.57684	4.28723
3240	-6.89165	2.14297	9.69952	26.5511	-5.31135	2.30616	-7.30004	3.02811	4.56113
3260	-5.56512	0.29988	6.117	26.084	-7.88082	2.11984	-4.77677	2.34258	4.36397
3280	-7.29429	-1.12876	8.50871	24.6131	-6.17509	3.47155	-5.31281	2.3832	4.28546
3300	-7.51984	0.547534	6.82578	24.8181	-6.12655	2.67881	-6.01107	2.17326	4.27384
3320	-4.33381	-0.0454875	5.64504	25.0232	-7.04051	2.28331	-4.61631	2.41649	4.1174
3340	-9.09698	-0.175211	7.5228	26.6064	-5.23602	4.26254	-4.37474	2.78697	4.51883
3360	-9.72016	-2.03683	6.25304	26.4763	-3.01306	5.17129	-5.28636	2.54917	4.51717
3380	-5.82575	-2.55404	6.10188	30.4611	-5.45865	5.54393	-4.40118	3.40961	4.88948
3400	-8.60747	-1.26354	6.68805	28.2075	-6.49648	3.28523	-0.186909	3.08948	4.635
3420	-7.05538	-1.96607	8.56078	27.2768	-8.15199	4.84435	-3.16688	2.90594	4.65933
3440	-7.87236	-1.70662	6.70989	26.1589	-6.22531	2.14269	-2.06658	2.44866	4.36393
3460	-7.65851	-2.35187	7.60174	25.4154	-9.43589	2.30616	1.61165	2.49839	4.42173
3480	-7.2826	0.990616	8.60276	26.5315	-9.75728	1.18824	1.82501	3.1569	4.53067
3500	-7.64848	0.470037	7.5228	26.4566	-8.57215	2.6085	0.107561	2.99213	4.45318
3520	-8.53396	-1.07822	9.26452	26.3835	-6.29896	1.88606	2.22881	3.4074	4.42623
3540	-6.89667	-1.02094	9.79358	24.9305	-9.85604	1.63119	4.13316	3.24496	4.38945
3560	-5.56846	-0.252708	11.0012	23.5719	-7.70673	1.30425	3.22154	3.653	4.04085
3580	-7.67354	-0.407703	6.31687	23.8696	-9.23837	3.09891	2.38927	2.62215	4.14396
3600	-5.94102	-1.55331	7.37668	24.1852	-8.39806	2.30616	2.20059	2.88232	4.08126

## Sheet: glu
Description: Columns represent %change in canal area of individual sponges in the 70 uM glutamate treatment group. Time (s) indicates the time from the start of filming the experiment. Treatment was added at 300 s (highlighted) to ensure sponges were at rest (not actively sneezing, excurrent canals appeared to maintain their size), and is considered the start of the experiment, hence all data is …
time (s)	12-18-21_1	12-18-21_2	01-20-22	05-26-22	05-31-22	06-07-22	06-08-22	avg n=7	std error
0	6.10091	1.11895	15.5084	22.482	21.9089	31.8855	1.28673	14.3274	4.4877
20	5.16777	0.550386	20.5662	26.0906	24.992	33.0216	3.59565	16.2835	4.88583
40	8.9542	-0.882601	15.2496	31.5222	23.0145	32.7687	-0.296646	15.7614	5.28191
60	5.56699	2.44285	19.2225	29.6578	24.5233	4.92198	2.01228	12.6211	4.36618
80	5.06735	0.457829	20.0238	33.7023	23.6176	4.39203	5.47567	13.2481	4.73379
100	7.34754	0.961936	18.3892	35.8036	23.8193	3.60922	6.89466	13.8322	4.78983
120	6.5687	1.26936	17.5613	32.4732	25.1265	4.21538	2.44119	12.8079	4.66607
140	6.24786	1.13218	20.5006	34.6947	25.6624	6.84089	3.79405	14.1247	4.84896
160	9.42689	1.51563	17.8663	36.1212	26.2656	1.66606	7.65423	14.3594	4.9353
180	5.11879	2.35691	18.4672	36.4388	25.4272	4.87175	3.23288	13.7019	5.04057
200	5.20696	0.451217	20.7914	35.1702	27.3039	5.37573	7.5881	14.5554	4.9893
220	6.08376	-0.41155	19.6993	32.9881	24.5233	-0.178383	6.9948	12.8142	4.91448
240	5.11389	-0.960283	17.1678	32.5126	24.7568	1.79249	6.73028	12.4448	4.77138
260	5.94906	-1.31894	19.9972	32.4337	25.7615	2.75021	5.90458	13.0682	4.87853
280	3.37252	-0.565261	18.6534	33.6234	24.9248	1.43745	11.4483	13.2707	4.90815
300	0	0	0	0	0	0	0	0	0
320	3.13005	1.71727	1.25337	8.2865	-18.6932	2.22026	2.80397	0.102606	3.25553
340	4.34729	1.44951	4.54191	-9.0007	-9.71451	-0.985435	4.94851	-0.630487	2.38891
360	5.78006	3.55354	0.336832	-5.98793	0.0672162	-9.26551	5.97071	0.0649886	2.20108
380	4.79794	2.41476	-2.0334	-0.199222	1.17275	5.09863	7.52197	2.68192	1.25952
400	0.254715	-0.170239	-3.22827	5.03505	2.27828	-0.252853	8.80869	1.81791	1.50856
420	-3.38722	-1.3239	-3.20876	7.811	2.41271	8.17963	10.6566	3.02001	2.21994
440	-2.97575	-1.18176	-3.09353	11.4985	5.49404	10.3497	8.04913	4.02004	2.39543
460	-1.9373	-1.76685	-1.03886	13.5997	8.84424	11.1827	9.00709	5.41296	2.5458
480	-2.22875	-2.33046	-1.04595	15.4641	20.9715	10.1228	11.3821	7.47648	3.55626
500	-1.25153	-1.44786	-1.56893	16.9696	23.485	12.9509	11.2178	8.62213	3.83844
520	0.732305	-0.895823	-1.34201	16.4941	26.9006	11.7386	11.0194	9.23531	3.9672
540	-2.3855	-1.47265	-1.05836	18.4769	26.5999	13.758	12.1398	9.43687	4.2851
560	2.16997	-1.22639	-3.36477	21.0536	27.571	11.7126	12.1398	10.008	4.37632
580	0.906196	-0.834669	-0.141824	21.5291	27.0351	10.8051	12.8673	10.3095	4.18118
600	-0.531472	-0.70575	4.45681	26.1695	28.0734	9.69329	13.4606	11.5166	4.47299
620	1.43767	-0.50576	2.08127	25.3764	28.8782	9.33998	12.8011	11.3441	4.45839
640	-0.898849	-1.56191	3.21763	21.7678	30.9212	12.0919	14.3184	11.408	4.58722
660	0.271859	-1.75033	10.5925	20.1421	32.094	16.2831	15.0118	13.235	4.40617
680	0	1.19994	13.5584	21.6494	31.8923	17.5958	16.5291	14.6321	4.24043
700	2.46632	-0.69418	14.287	19.4674	34.2378	18.8584	14.3184	14.7059	4.38804
720	3.57825	-0.542122	15.7088	22.482	32.5963	17.6201	13.9216	15.0521	4.21487
740	3.15209	-0.0644596	20.2365	26.645	30.6877	18.0253	14.154	16.1195	4.30265
760	6.47808	-2.01973	14.9075	25.0587	31.4908	16.2831	16.4289	15.5182	4.18966
780	4.92285	-1.19498	16.5934	25.5342	31.4908	13.4047	16.9901	15.3916	4.23903
800	4.73181	-0.806572	17.3362	27.3987	31.0893	11.5118	17.6835	15.5635	4.33831
820	7.70757	-1.69413	19.4157	30.0148	30.854	11.9915	18.1786	16.6383	4.44151
840	6.64462	-0.996645	18.3431	28.6673	30.7532	12.6721	20.4875	16.653	4.33217
860	7.24222	0.312381	21.4704	28.7067	30.6541	14.0108	21.4436	17.6915	4.20456
880	8.56233	0.826405	20.623	29.4209	28.9454	13.0774	20.9504	17.4865	4.00064
900	9.30933	0.21156	20.2755	28.3891	30.318	14.0611	21.0146	17.6542	4.02542
920	9.81386	1.71727	22.7166	29.1823	29.5822	12.2946	21.8403	18.1639	3.96619
940	12.4198	1.97346	23.2272	29.3815	30.1836	11.9655	21.0146	18.5951	3.89235
960	11.7634	1.99494	22.9028	27.1994	30.4861	11.8391	20.9825	18.1669	3.79938
980	11.903	5.48568	24.6348	27.7557	29.2125	14.6412	21.8082	19.3487	3.35143
1000	14.7857	7.02114	23.3814	28.3497	28.8782	16.0562	22.6982	20.1672	3.001
1020	11.7365	5.97326	22.3408	26.3274	29.0781	15.45	23.9528	19.2655	3.18296
1040	14.433	6.26415	22.5092	24.8219	30.8876	17.5698	24.8748	20.1944	3.07508
1060	18.0284	8.36818	25.1844	25.3764	28.7774	16.5602	25.8649	21.1657	2.71122
1080	16.6397	8.71527	23.1173	25.3369	29.1453	17.4192	26.9872	21.0516	2.70896
1100	16.2968	6.87239	23.174	24.9798	29.2461	17.2668	25.6023	20.4912	2.86015
1120	15.3637	7.46575	26.514	24.1077	30.1518	17.646	26.0973	21.0495	2.99195
1140	18.6995	7.26245	23.9629	23.433	28.9118	17.9751	26.1956	20.92	2.7054
1160	18.1901	6.80297	23.5357	23.2357	30.1518	18.9848	22.9948	20.5565	2.72247
1180	26.4879	7.91531	24.5763	25.4948	29.9837	18.3786	21.8725	22.1013	2.735
1200	23.806	7.32691	24.0604	27.0416	27.3375	18.2764	21.7742	21.3747	2.61812
1220	20.1616	6.40795	23.5499	26.7634	27.6046	19.6152	22.5338	20.9481	2.67805
1240	20.1543	6.60628	22.5553	27.6749	28.7774	22.5178	22.3354	21.5173	2.74976
1260	21.8246	5.47411	21.9792	27.1205	26.6335	21.8874	23.1932	21.1589	2.74864
1280	23.784	5.27577	22.8514	27.596	27.6046	23.427	23.0288	21.9382	2.88429
1300	22.4492	5.46584	22.1032	28.4286	26.3983	24.0592	22.4336	21.6197	2.83548
1320	19.4832	5.76831	23.1492	27.8742	28.2078	23.8825	19.4313	21.1138	2.88184
1340	23.8868	4.59977	22.768	29.1823	26.3311	23.7059	20.1908	21.5235	3.01526
1360	21.7634	6.09722	23.1226	28.9454	24.9248	23.0997	18.4752	20.9183	2.74492
1380	22.7847	5.74848	24.2607	28.5883	23.2833	24.3363	17.0902	20.8703	2.82642
1400	26.3899	5.17991	23.4648	28.6278	22.7138	22.7204	17.3869	20.9262	2.93784
1420	29.1991	5.34354	23.9629	30.2141	23.1825	25.4724	17.8158	22.17	3.20472
1440	27.4088	5.83112	24.3636	29.2217	22.0434	26.6847	16.8578	21.773	3.07237
1460	30.0882	6.5286	24.789	29.5788	23.6849	26.8111	15.4407	22.4173	3.22856
1480	28.9762	8.11034	23.9629	29.5788	23.0481	27.6944	14.7473	22.3026	3.04086
1500	28.386	8.7351	24.6401	28.3891	22.8482	28.5516	13.659	22.1727	2.99816
1520	28.0529	7.95167	24.8741	29.778	22.6802	27.845	14.9117	22.2991	3.03549
1540	30.5805	9.145	26.0938	29.778	21.7427	26.9878	14.8795	22.7439	3.03905
1560	28.3566	8.08555	23.2591	30.6896	21.2739	29.3102	15.4067	22.3402	3.11578
1580	27.9182	9.68547	25.7978	32.3153	20.738	29.5873	16.1663	23.1726	3.05142
1600	28.3517	9.87554	25.2411	30.6896	23.5504	27.9715	14.9457	22.9465	2.90695
1620	28.266	9.10864	25.2287	29.4604	22.949	30.5727	12.5366	22.5889	3.21104
1640	27.2888	10.3879	25.7003	31.5222	22.2114	31.6326	11.8111	22.9363	3.3011
1660	32.2288	12.4357	26.2551	29.5788	18.4597	30.7996	14.5168	23.4678	3.09582
1680	30.0073	10.8672	29.8007	28.2707	21.1395	33.7524	10.5564	23.4849	3.59434
1700	27.519	12.0969	28.8523	29.2217	20.3011	33.9811	10.7548	23.2467	3.41441
1720	30.8131	13.4803	28.4587	30.0543	19.2964	33.3489	10.5905	23.7203	3.45864
1740	30.4972	11.2788	25.9006	30.0938	20.1348	32.8449	10.1615	22.9874	3.52639
1760	29.5151	12.2126	27.8453	29.342	20.202	33.4251	11.1838	23.3894	3.37211
1780	30.5633	13.1845	27.2444	28.4681	19.4644	30.7234	8.77468	22.6318	3.36305
1800	29.52	12.3779	25.4219	26.209	19.7987	31.1027	8.87482	21.9007	3.23104
1820	31.3299	12.7994	24.7128	24.8614	19.666	32.3133	8.37978	22.0089	3.39666
1840	31.9422	12.8704	23.5694	24.9009	18.8948	31.8595	9.50213	21.9342	3.29535
1860	31.7487	11.8754	23.8406	23.7112	18.8276	32.793	9.2376	21.7192	3.42518
1880	31.8075	10.9796	26.0176	23.0364	17.9573	35.3683	10.8531	22.2886	3.63048
1900	34.1416	10.8474	25.1312	23.0759	19.498	33.7022	10.7889	22.455	3.6194
1920	30.867	11.5647	23.7555	23.8296	18.4933	34.6374	11.4483	22.0851	3.37088
1940	32.0818	10.2474	27.0635	22.3223	18.9284	37.8934	11.2178	22.8221	3.90076
1960	32.17	9.78629	24.5497	25.1771	17.6885	37.1608	10.6887	22.4602	3.91608
1980	30.3845	11.3713	24.3246	20.1421	17.0853	36.3537	4.98063	20.6632	4.0809
2000	31.952	11.8358	26.2427	22.1644	17.0517	35.4445	3.69391	21.1979	4.24329
2020	33.1325	11.6523	29.0526	19.4674	16.6502	38.8528	2.14454	21.5646	4.86168
2040	30.3919	12.52	25.2411	20.1816	17.8565	38.3229	2.47331	20.9982	4.45072
2060	31.6654	12.2027	25.1188	20.0631	20.738	41.4281	1.51724	21.8191	4.88253
2080	34.3008	11.6771	23.1687	18.9129	18.3253	40.8479	-0.100142	21.0189	5.16212
2100	29.3069	9.98959	24.3831	19.1516	16.6838	40.6955	-0.462919	19.9639	5.03507
2120	31.8957	10.5532	24.2271	17.7232	17.6549	39.6599	0.857818	20.3674	4.90696
2140	33.7007	9.7053	23.6261	19.1911	18.0228	40.5189	1.41899	20.8834	5.05262
2160	28.4178	9.47556	24.0072	16.8906	16.5829	40.6453	-2.4752	19.0778	5.22001
2180	30.4017	9.50531	26.4555	16.6125	17.6213	40.3422	-1.81578	19.8747	5.27068
2200	32.5986	8.23926	25.6169	16.1764	16.751	40.1915	-2.60746	19.5666	5.50161
2220	26.5663	7.3236	25.5974	16.4941	17.9237	41.9321	-2.90411	18.9904	5.45593
2240	29.6326	8.55329	24.4735	17.2477	15.7127	41.8819	-0.428909	19.5818	5.26605
2260	31.036	7.47732	24.9575	15.3044	17.0853	40.7717	3.03448	19.9524	5.00716
2280	31.8565	7.18973	22.768	15.9396	14.8406	42.7651	1.88002	19.6057	5.34732
2300	27.6782	7.19138	24.8741	16.1764	13.6343	42.5642	0.0982522	18.8881	5.34185
2320	31.0703	6.77487	25.3262	15.2254	12.3961	42.8915	0.428909	19.159	5.58173
2340	29.1942	7.25419	23.7892	15.9002	13.1991	41.9078	0.164384	18.7727	5.3168
2360	30.0808	7.0542	25.1383	12.3311	11.8601	43.1946	-1.08833	18.3673	5.74194
2380	32.3733	7.13022	23.174	11.2203	15.6118	40.4427	-0.428909	18.5033	5.44388
2400	29.9118	7.75499	22.9808	12.5698	15.4102	42.8673	-0.132263	18.7661	5.45743
2420	29.8971	6.62942	24.1561	9.79382	15.4774	41.099	-3.92631	17.5895	5.76439
2440	33.588	7.18973	23.4913	11.1414	13.9031	39.433	-5.57581	17.5958	5.91181
2460		8.01613	23.5889	9.51567	13.9031	39.9889	-4.25697	15.126	6.18871
2480	31.7561	7.86738	25.7393	9.51567	15.3766	40.7215	-4.45536	18.0744	5.87799
2500	31.0997	8.67395	24.984	9.63407	12.0264	38.1964	-5.18092	17.062	5.67391
2520	31.0874	8.83262	22.6457	8.04781	16.3158	40.0894	-5.64195	17.3396	5.81995
2540	28.8734	9.59787	24.5497	7.57231	15.511	37.3876	-4.38923	17.0147	5.383
2560	29.7404	8.04092	23.4843	7.65125	17.1189	36.4801	-4.28909	16.8895	5.35559
2580	28.986	8.31529	22.6386	3.52773	15.1767	35.848	-6.40151	15.4416	5.60949
2600	29.6816	8.44751	21.8763	3.72695	17.7221	37.6665	-6.13699	16.1406	5.75635
2620	25.9025	7.73185	24.7642	7.49337	14.1384	36.8334	-4.98252	15.983	5.33041
2640	24.9424	8.48884	23.9363	8.762	16.3813	35.5207	-8.08314	15.7069	5.37268
2660	29.1281	7.06907	23.7821	10.2693	14.1702	36.2273	-8.31365	16.0475	5.66766
2680	29.2432	5.43279	25.2606	9.1191	16.8854	34.7881	-5.21304	16.5023	5.39435
2700	27.4627	6.43604	26.2888	10.1096	14.6744	33.9049	-5.14691	16.2471	5.19277
2720	28.2121	6.09061	26.3402	9.51567	18.0228	33.3489	-4.94851	16.6545	5.20352
2740	32.3218	5.87574	26.5654	7.92941	16.4485	33.1463	-6.26925	16.574	5.63466
2760	28.0945	6.35175	25.9715	6.0274	17.6885	31.8595	-3.6958	16.0425	5.07219
2780	31.5773	7.3798	25.2996	5.55002	16.1142	31.8093	-4.19084	16.2199	5.27781
2800	30.627	6.28729	24.75	6.5029	14.8406	31.0525	-6.20312	15.4082	5.33071
2820	29.6669	6.19804	24.2342	6.0274	16.6502	28.9049	-3.06849	15.5162	4.82811
2840	29.9192	5.04934	25.7446	5.31321	17.6885	30.0168	-2.93623	15.8279	5.07215
2860	30.9184	4.54523	25.5265	4.12352	17.8229	29.5371	-3.76193	15.5303	5.25797
2880	26.2503	4.6477	21.9472	3.21198	17.8229	30.1432	-5.14691	14.1252	5.02088
2900	26.6226	4.63448	23.5179	2.33804	20.5027	28.1481	-6.03873	14.2464	5.15755
2920	27.6708	5.34023	21.6512	1.62573	20.5363	28.2745	-5.47756	14.2316	5.11541
2940	26.7108	4.99314	21.1725	1.58626	19.6324	27.4155	-5.80633	13.672	5.0035
2960	27.6733	5.17991	20.5396	-2.06176	21.2403	26.508	-2.77185	13.7582	5.0125
2980	28.6334	5.37163	22.199	-2.77595	18.0564	29.1838	-4.718	13.7072	5.42043
3000	29.0938	4.39648	19.7188	-0.556318	18.5605	27.1142	-4.3231	13.4292	5.0964
3020	22.7798	3.60643	20.9208	-2.93382	17.3542	25.7252	-3.00236	12.0643	4.70903
3040	22.312	3.77171	21.5147	-2.45832	22.7474	26.0525	-3.92631	12.8591	4.96434
3060	24.6877	5.79145	17.6269	-1.70466	19.33	25.4983	-2.11242	12.731	4.49962
3080	19.4318	4.39317	18.2332	0.236811	22.1442	26.6345	-0.100142	12.9962	4.21691
3100	20.3453	5.97822	16.0314	-0.396564	18.9284	25.649	0.394898	12.4187	3.91451
3120	21.8516	5.13528	17.8468	-0.714192	18.258	26.2049	0.791686	12.7677	4.08964
3140	19.7918	4.30557	19.7578	1.38704	16.6165	26.2292	2.90222	12.9986	3.75534
3160	19.1673	6.2625	19.5522	-0.674723	17.2197	24.6393	2.83609	12.7146	3.68192
3180	21.8418	4.76505	18.5577	0.078937	20.0004	25.2697	5.24516	13.6798	3.78055
3200	21.5724	3.80808	19.9653	0.911534	18.1908	24.79	2.14454	13.0547	3.89258
3220	16.8234	5.17164	21.3409	-0.674723	20.3683	23.9327	2.67171	12.8049	3.81942
3240	18.8366	4.41796	18.8147	-2.49779	20.6035	25.5988	2.93623	12.6729	4.07893
3260	19.88	2.6197	19.3377	-1.15022	18.9956	26.5583	2.83609	12.7253	4.13473
3280	15.7286	4.22458	18.3431	0.078937	17.9237	26.9358	1.88002	12.1593	3.83316
3300	19.5494	3.90063	17.2192	2.33804	20.1348	26.9358	1.35286	13.0615	3.89723
3320	14.6241	3.35355	17.9372	6.70025	15.8789	26.9358	-0.132263	12.1854	3.55253
3340	14.0093	3.39322	15.9534	5.27374	17.1189	26.6085	-0.330657	11.7181	3.55262
3360	18.8415	4.03947	17.2777	4.95611	18.3253	27.871	-0.957959	12.9076	3.90874
3380	17.0953	4.20475	18.1889	7.41444	14.9751	27.7186	-1.35286	12.6063	3.70877
3400	16.2797	4.23285	19.6479	11.0625	18.9284	28.2486	-1.02409	13.9108	3.76102
3420	18.0284	2.79656	15.3471	7.01787	17.7557	27.871	-0.362778	12.6363	3.75465
3440	19.1795	2.29245	15.7212	9.31832	14.4055	28.9569	1.58337	13.0653	3.65378
3460	19.6326	1.39001	21.4757	8.12863	14.9751	28.6278	-2.70572	13.0749	4.27927
3480	17.3573	1.99825	16.386	3.17251	11.5913	28.5516	1.71564	11.5389	3.79317
3500	18.3468	1.96189	14.4306	4.16299	11.2233	28.1239	1.6495	11.4141	3.69583
3520	17.4259	0.961936	16.9231	6.0274	14.4055	32.0362	-2.04629	12.2477	4.40587
3540	14.7392	0.485926	17.3805	4.32086	14.3719	32.4397	-2.60746	11.5901	4.53454
3560	12.8533	-0.128919	15.6769	2.33804	15.2103	30.2194	-1.05621	10.7304	4.24305
3580	12.2581	-1.02474	14.9394	3.72695	18.09	30.5208	-2.80397	10.8152	4.4621
3600	14.8371	-1.70239	15.9144	6.38262	16.3495	30.7996	-5.47756	11.0148	4.66419
	34.3008	13.4803	29.8007	36.4388	34.2378	43.1946	26.9872

## Sheet: 20
Description: Columns represent %change in canal area of individual sponges in the 20 uM ATP treatment group. Time (s) indicates the time from the start of filming the experiment. Treatment was added at 300 s (highlighted) to ensure sponges were at rest (not actively sneezing, excurrent canals appeared to maintain their size), and is considered the start of the experiment, hence all data is normal…
Time (s)	11-04-21	11-08-21	11-10-21	11-09-21	06-17-22_1	06-17-22_2	avg	std error
0	-5.11663	-5.28537	3.50756	-13.959	-20.2958	-0.133357	-6.88042	3.60169
20	-6.68277	-4.66319	3.708	-15.0657	-21.3526	-0.333392	-7.39828	3.80687
40	-6.97149	-2.00466	4.30303	-15.6437	-20.0311	-0.801895	-6.85831	3.81022
60	-3.07278	-2.64839	3.87711	-15.5405	-21.5117	-0.433409	-6.55495	3.99222
80	-5.80433	-2.98925	3.73462	-15.4079	-19.8997	-1.13529	-6.91697	3.67059
100	-1.07267	-1.72589	2.59779	-15.0543	-19.3704	-1.60379	-6.03821	3.63563
120	1.96161	-2.32399	2.89531	-15.1689	-16.7275	-1.2353	-5.09979	3.52616
140	4.36943	-2.0072	1.85556	-14.2242	-19.635	1.20372	-4.73962	4.00455
160	-0.0787443	-1.86654	2.14368	-15.0117	-17.4418	-1.73715	-5.66538	3.40633
180	-0.911684	-0.857874	2.13742	-15.015	-17.8379	-0.801895	-5.54782	3.49166
200	1.98436	-0.97192	1.44687	-14.7498	-18.0489	-1.00193	-5.22355	3.59438
220	2.40783	-1.55608	2.97673	-14.4845	-17.4418	-1.20197	-4.88331	3.60307
240	1.18641	-0.819859	1.77414	-14.8054	-17.3882	-0.466749	-5.08662	3.5202
260	0.55646	-1.18861	0.701513	-14.3339	0.105509	-1.33532	-2.58239	2.37667
280	4.91714	-0.0696944	2.40832	-14.6073	-1.16233	-0.566766	-1.51344	2.7766
300	0	0	0	0	0	0	0	0
320	-8.98035	-14.4419	-5.46491	6.60784	2.16726	-1.53711	-3.6082	3.11817
340	-6.29429	-8.46723	-7.79337	7.44937	1.19	-1.03527	-2.4918	2.53492
360	-9.57531	-19.8692	-9.7742	6.15269	-0.264637	-4.00948	-6.22336	3.66801
380	-10.4152	-19.7552	-11.7519	5.27841	-0.897691	-6.55027	-7.34865	3.57962
400	-12.3419	-20.4889	-11.2132	4.71848	-1.26784	-11.0283	-8.6036	3.6479
420	-10.7302	-19.4802	-11.326	4.43197	-1.42697	-8.62257	-7.859	3.40753
440	-10.683	-20.2747	-11.8098	3.20077	-2.32466	-5.14652	-7.83966	3.35677
460	-13.4425	-20.5915	-13.0688	3.07962	-2.35233	-5.74838	-8.68732	3.51544
480	-13.8677	-19.3459	-11.3761	3.76398	-4.49191	-6.38358	-8.61687	3.29436
500	-15.7366	-20.0517	-12.9169	3.47746	-3.32959	-5.6817	-9.03984	3.56701
520	-13.2378	-19.3826	-12.2326	2.6392	-2.00813	-5.74838	-8.32839	3.30874
540	-19.1926	-20.8538	-14.2072	3.69685	-2.13958	-6.41692	-9.85221	4.00877
560	-18.2564	-19.37	-14.0271	2.75709	0	-8.45587	-9.55872	3.81288
580	-13.971	-20.9463	-10.2252	2.50004	-0.0795641	-9.72451	-8.74109	3.56312
600	-17.3727	-20.5535	-13.2583	3.4922	-0.95131	-11.0616	-9.95087	3.83571
620	-18.1269	-20.8437	-14.5517	3.45127	1.53247	-10.2597	-9.79971	4.15577
640	-15.9308	-19.1457	-14.2745	3.15002	1.13638	-10.0597	-9.18738	3.78626
660	-18.6099	-20.3748	-14.179	3.50693	0.608839	-11.8301	-10.1464	4.07201
680	-17.8417	-20.0897	-13.7155	2.45092	0.0795641	-10.093	-9.86824	3.80187
700	-15.9658	-20.8703	-14.9338	1.62085	1.29551	-8.6559	-9.58491	3.83624
720	-18.0639	-17.7125	-12.4362	2.45911	0.211018	-8.12072	-8.94387	3.59063
740	-17.238	-18.9391	-15.3785	2.3969	0.290582	-6.21513	-9.18054	3.79078
760	-18.8514	-19.944	-15.7809	2.45092	1.03087	-3.34094	-9.07257	4.18942
780	-17.665	-19.0595	-14.8163	3.00594	0.316527	-2.90753	-8.52098	3.98659
800	-19.7683	-17.9305	-15.9845	2.92899	1.08449	-3.07422	-8.79066	4.17669
820	-16.0498	-18.7427	-14.857	2.87824	1.56015	-0.166696	-7.56298	4.07092
840	-17.007	-17.5275	-15.4254	4.01775	2.0358	0.168451	-7.28966	4.22641
860	-16.6203	-16.3224	-15.7778	3.0878	0.44971	1.70556	-7.24623	4.03812
880	-15.8014	-18.336	-15.4693	4.07178	0.159128	2.67415	-7.11692	4.2624
900	-15.6964	-17.2994	-16.008	4.26333	0.159128	3.91121	-6.77834	4.31943
920	-18.1164	-16.2324	-14.0616	2.85532	-0.159128	4.24636	-6.91132	4.19935
940	-16.9843	-14.9932	-12.6288	3.85894	1.53247	5.91683	-5.54966	4.24344
960	-14.44	-17.4097	-14.1179	4.87729	1.05682	8.25583	-5.29627	4.60321
980	-19.4078	-16.6557	-11.8474	4.55803	3.19813	8.89103	-5.21063	4.97188
1000	-21.4814	-17.0929	-11.7785	4.94769	1.82306	10.93	-5.44201	5.36012
1020	-19.3046	-17.0967	-13.5026	4.5433	0	10.8633	-5.74953	5.12378
1040	-19.0736	-17.0548	-11.8537	3.71159	0.686673	11.4318	-5.35868	5.05906
1060	-22.9426	-16.164	-9.68964	4.27807	0.238692	10.6633	-5.6027	5.24484
1080	-20.7885	-16.477	-12.1653	4.95097	-0.977255	11.7986	-5.60975	5.252
1100	-20.8865	-17.5034	-12.5442	3.06488	-0.475655	12.7689	-5.92933	5.3594
1120	-20.3633	-15.1338	-9.71626	3.51676	-0.712618	10.5966	-5.3021	4.81176
1140	-17.5635	-16.5074	-11.8834	4.59405	-0.211018	11.0633	-5.08466	4.86693
1160	-18.1234	-16.714	-13.4149	5.36682	-0.316527	12.9356	-5.0444	5.26413
1180	-19.7508	-15.1541	-9.92296	3.98337	0.316527	14.2727	-4.37588	5.23766
1200	-20.0693	-14.9209	-10.2894	4.63826	-0.159128	13.6041	-4.53272	5.21095
1220	-12.9946	-14.4141	-9.33419	3.82619	-1.50653	14.3394	-3.3473	4.54258
1240	-16.0883	-14.945	-7.81372	3.97027	0.44971	13.8709	-3.42604	4.76509
1260	-15.9623	-14.4318	-7.86227	4.60879	-1.58609	13.8042	-3.57159	4.69987
1280	-13.5948	-15.0717	-10.4851	3.61663	0	13.4374	-3.68292	4.59773
1300	-13.915	-14.7448	-10.0122	3.95881	-0.740292	14.206	-3.54125	4.66929
1320	-15.1329	-13.0924	-8.57944	4.22731	0.105509	13.4374	-3.17241	4.51694
1340	-15.3674	-14.6903	-8.74229	4.319	-0.660728	13.7375	-3.56737	4.68985
1360	-12.1231	-14.2899	-9.94018	3.87367	-1.21595	14.2727	-3.23713	4.49925
1380	-12.5133	-14.1353	-8.62954	4.56458	-0.792182	14.1393	-2.89441	4.4795
1400	-10.5482	-14.1454	-9.76794	4.03576	-0.712618	13.8042	-2.88905	4.33606
1420	-11.7871	-13.5917	-9.65989	3.9408	-0.977255	15.3079	-2.79454	4.54953
1440	-9.91128	-12.6717	-9.65206	3.01413	-1.40102	15.0079	-2.60234	4.27247
1460	-8.70912	-14.0453	-9.24963	3.56096	-0.581164	14.7394	-2.38081	4.30091
1480	-12.1844	-11.7974	-10.2111	4.13072	-1.90262	15.0412	-2.82058	4.43881
1500	-9.22708	-13.0924	-10.3536	3.97027	0.529274	14.6394	-2.25568	4.33426
1520	-6.99599	-13.5942	-9.17447	4.16346	0.634783	14.6394	-1.72117	4.21186
1540	-5.86033	-13.9009	-10.7905	4.34028	-0.925365	15.4764	-1.94339	4.39911
1560	-2.1016	-13.8122	-9.75384	4.41068	-0.5016	13.6708	-1.34795	4.02503
1580	-7.80093	-13.3636	-8.12846	3.5364	0.5016	14.1393	-1.85261	4.07266
1600	-9.41432	-13.2951	-9.5816	4.06523	0.264637	13.069	-2.48204	4.11351
1620	-4.8349	-13.1228	-10.7231	3.94735	-0.264637	13.2357	-1.96041	3.9931
1640	-9.20258	-13.6436	-6.29326	3.88841	0.686673	13.5708	-1.83226	4.04168
1660	-11.4302	-12.6134	-9.98716	5.32916	-0.290582	12.5338	-2.74306	4.20287
1680	-9.94628	-12.7414	-9.60509	4.30426	0.766237	14.7745	-2.07462	4.34014
1700	-11.1449	-13.7944	-7.8513	4.78233	0.264637	14.0042	-2.28991	4.33488
1720	-9.01885	-11.9076	-9.52366	5.04592	-0.342472	13.9375	-1.96819	4.12481
1740	-11.3952	-12.0597	-9.54402	5.00172	0.316527	13.2357	-2.40749	4.21069
1760	-9.39157	-13.375	-9.9026	5.07539	-1.03087	13.4708	-2.52564	4.2236
1780	-11.4932	-12.5412	-8.50427	4.70047	-0.897691	13.4708	-2.54418	4.19214
1800	-12.7373	-10.9369	-9.61918	4.99517	-0.95131	14.1727	-2.51282	4.3329
1820	-10.256	-11.4565	-8.70471	3.89168	-1.47885	16.8802	-1.85404	4.44918
1840	-8.57263	-11.8075	-9.65676	3.94407	-1.11044	14.6394	-2.09397	4.12695
1860	-14.9439	-12.2143	-8.80962	4.27807	-0.555219	15.8431	-2.73364	4.74305
1880	-13.3988	-11.8797	-8.77204	3.72632	-0.925365	12.8689	-3.06344	4.16992
1900	-12.7093	-11.8632	-9.54089	3.82292	0.634783	14.7394	-2.48606	4.42899
1920	-10.5815	-10.5479	-6.41853	5.1196	-1.29551	14.1727	-1.59186	3.99154
1940	-11.0924	-12.2624	-8.18327	4.25187	-0.712618	15.6431	-2.0593	4.39023
1960	-12.0881	-12.0761	-8.43068	4.17165	-0.370146	14.2393	-2.42568	4.27406
1980	-9.81329	-11.5807	-8.28818	5.29642	-0.977255	17.4136	-1.3249	4.54904
2000	-10.886	-12.844	-7.90611	4.55312	0.264637	13.5375	-2.21348	4.16592
2020	-8.9296	-12.9543	-9.02571	3.55769	-1.29551	13.8042	-2.47387	4.07097
2040	-8.15266	-11.976	-7.45514	4.98044	-0.925365	14.3727	-1.52601	4.01553
2060	-9.41432	-12.0939	-5.36313	5.47651	-0.44971	12.5004	-1.55735	3.81033
2080	-6.64602	-13.5359	-9.94018	4.85109	-0.897691	13.0356	-2.18885	4.04853
2100	-8.75986	-12.0761	-8.62641	5.57966	1.00493	13.8709	-1.50116	4.11503
2120	-7.96542	-11.8556	-9.25276	4.68573	-0.264637	13.8042	-1.80809	4.01075
2140	-9.34782	-13.8565	-8.9756	3.92606	0.159128	13.9375	-2.35953	4.22783
2160	-8.58313	-13.7019	-10.15	5.06066	-0.316527	14.106	-2.26416	4.31419
2180	-9.09409	-13.5194	-9.02258	4.31081	1.03087	13.6375	-2.10949	4.18653
2200	-7.09574	-13.0886	-6.44671	3.80818	0.792182	13.7042	-1.38775	3.89273
2220	-10.186	-12.6692	-9.20266	3.40379	0.370146	13.4374	-2.47441	4.10083
2240	-9.88328	-12.2548	-7.67593	2.80456	0.0795641	13.3023	-2.27126	3.91855
2260	-13.8852	-12.9885	-5.72171	3.22697	0.686673	13.8375	-2.47405	4.32001
2280	-13.5353	-13.0582	-8.50114	3.04687	-0.264637	14.306	-3.00106	4.41953
2300	-13.1958	-12.2865	-6.77085	2.38871	-0.105509	13.4041	-2.76097	4.12545
2320	-11.4459	-12.8719	-4.11669	2.66867	-0.0259448	13.6375	-2.02572	4.00884
2340	-12.8318	-12.9543	-6.89612	3.69685	-1.47885	12.8689	-2.93255	4.12266
2360	-10.2175	-11.9076	-5.13294	2.23154	-1.0032	13.9709	-2.00981	3.87071
2380	-10.6585	-11.3843	-4.56766	3.89168	-0.686673	13.4041	-1.66688	3.84137
2400	-9.82029	-11.6428	-6.48273	2.68014	-1.3474	14.1727	-2.0734	3.90763
2420	-11.3759	-11.2778	-7.12317	2.29703	-2.56335	14.106	-2.65621	3.9826
2440	-10.4327	-10.1133	-4.91529	3.33339	-1.50653	14.0376	-1.59948	3.78754
2460	-10.5255	-10.8888	-5.1533	3.17621	-1.79711	14.2393	-1.82486	3.8816
2480	-14.4872	-10.5682	-7.3878	2.77509	-2.11364	15.2079	-2.7623	4.37346
2500	-12.9876	-9.52785	-4.99671	3.37759	-1.71755	14.4727	-1.89656	4.02765
2520	-15.8643	-9.40114	-5.44142	4.5875	-1.26784	13.9375	-2.24162	4.30669
2540	-17.098	-10.1412	-5.681	3.95881	-0.607109	14.406	-2.52707	4.51928
2560	-16.5923	-11.3285	-5.57609	4.01775	-0.581164	13.7042	-2.72602	4.45132
2580	-13.6263	-10.6746	-5.52911	4.21913	-0.211018	14.2393	-1.93043	4.19698
2600	-12.5098	-9.84464	-4.8824	4.45489	-1.21595	14.6394	-1.55976	4.0755
2620	-11.2464	-10.3135	-6.37781	3.3121	1.66566	14.6727	-1.38121	4.04605
2640	-10.5885	-9.78255	-3.63597	4.51383	-0.236963	15.3079	-0.737031	3.96879
2660	-10.6147	-10.0487	-5.16583	4.09797	-1.13638	15.0746	-1.29884	3.98137
2680	-12.4871	-9.35298	-6.15233	2.82585	-0.316527	15.8098	-1.61222	4.1781
2700	-9.45806	-9.61022	-5.57295	1.80422	-0.660728	15.6764	-1.30355	3.88208
2720	-12.6971	-9.56587	-4.4925	2.85204	-0.44971	14.5394	-1.63562	3.98574
2740	-10.7145	-9.42521	-6.14137	1.48169	-1.08276	15.4413	-1.74014	3.93694
2760	-7.48421	-10.183	-5.0844	2.19715	0.211018	13.8375	-1.08432	3.53484
2780	-10.5885	-10.0613	-4.76026	2.01379	0	13.5708	-1.63758	3.68844
2800	-12.0671	-9.95489	-5.62306	2.17587	0.899421	12.8356	-1.9557	3.75802
2820	-13.4338	-9.92068	-5.59331	0.882464	0.608839	12.9023	-2.4257	3.84051
2840	-13.1905	-9.37959	-5.00767	1.83369	0.714347	12.7356	-2.04903	3.77677
2860	-17.6772	-8.51918	-5.40384	2.91426	-0.422036	13.5041	-2.60065	4.33864
2880	-12.4678	-9.25288	-3.43553	2.15786	0.475655	14.2727	-1.37501	3.87347
2900	-13.9867	-8.19606	-6.2134	2.47057	0.977255	11.3318	-2.26943	3.67867
2920	-17.8417	-8.00978	-5.12981	2.60646	0.44971	12.167	-2.62635	4.17311
2940	-12.9333	-8.31897	-5.61054	2.2168	1.74522	13.1356	-1.62753	3.79722
2960	-14.2282	-8.37093	-6.38564	1.72727	1.71755	13.069	-2.0785	3.9332
2980	-20.1008	-8.06174	-5.91432	2.03671	2.14131	12.6338	-2.8775	4.55587
3000	-16.8863	-9.31877	-3.40578	1.70108	1.63798	12.3671	-2.31745	4.12263
3020	-19.5093	-8.13016	-5.09849	0.109694	2.66886	13.269	-2.78174	4.50733
3040	-20.015	-8.10609	-4.46275	-0.20629	1.58609	10.3948	-3.46821	4.18197
3060	-19.7561	-8.28222	-5.13921	-0.790779	2.22088	10.4948	-3.5421	4.1862
3080	-18.6904	-8.26829	-6.70665	-0.844808	2.56335	5.75013	-4.36611	3.59928
3100	-17.1173	-7.10376	-4.87144	-1.23447	2.29871	4.98158	-3.84111	3.21608
3120	-18.8986	-6.62223	-3.45276	-1.6536	1.87668	4.2797	-4.07847	3.35511
3140	-19.1524	-7.78929	-5.17679	-1.21646	1.50653	4.67977	-4.52477	3.45009
3160	-16.0166	-7.71707	-5.86421	-1.30814	3.32959	1.30374	-4.37878	2.88634
3180	-20.2338	-6.58422	-4.08224	-0.841533	3.48871	1.53887	-4.45237	3.49155
3200	-22.7064	-6.75275	-5.82349	-1.35562	3.51466	2.3741	-5.12491	3.9044
3220	-19.6861	-7.08348	-6.53127	-0.103145	1.21595	1.77224	-5.0693	3.32073
3240	-18.4174	-5.81251	-4.4189	-0.11788	2.35233	1.43885	-4.16259	3.14202
3260	-20.2408	-5.95443	-5.38035	0.239035	1.63798	0.701878	-4.83278	3.35257
3280	-19.2434	-6.92508	-6.07403	0.366738	3.2777	1.67222	-4.48764	3.40587
3300	-17.49	-5.22708	-5.40697	-1.03964	2.08769	1.67222	-4.23396	2.96161
3320	-20.183	-5.79223	-4.07911	-1.65032	0.714347	4.17793	-4.46874	3.45647
3340	-18.1654	-6.08115	-5.65438	-1.65032	2.16726	2.30742	-4.51277	3.10639
3360	-16.5468	-5.64017	-4.95287	-1.96958	1.40102	3.24267	-4.07762	2.86783
3380	-19.5986	-4.93436	-3.14898	-1.724	1.00493	3.44271	-4.15971	3.31855
3400	-17.5915	-5.31705	-4.55983	-1.36381	0.608839	3.30935	-4.15233	2.99029
3420	-17.0473	-4.66952	-5.96912		1.71755	3.04264	-4.58514	3.57165
3440	-20.379	-4.50479	-4.96383	-2.68014	2.08769	2.57414	-4.64432	3.4107
3460	-18.5067	-5.07882	-3.21631	-2.99121	1.40102	4.07791	-4.05234	3.20232
3480	-18.0797	-4.41102	-5.12511	-3.40379	1.50653	3.61116	-4.31699	3.09665
3500	-21.4657	-3.84966	-3.35098	-2.41818	1.05682	5.515	-4.08545	3.7597
3520	-18.9966	-4.42116	-3.8364	-2.02197	0.766237	5.41499	-3.84915	3.36768
3540	-17.7192	-3.49866	-5.38975	-3.52494	0.740292	5.68345	-3.95147	3.19818
3560	-19.0824	-3.42263	-4.62873	-2.12839	1.87668	7.92244	-3.24383	3.67405
3580	-17.6177	-3.75336	-4.47527	-2.65394		8.02246	-4.09557	4.07452
3600		-3.53287	-3.29774	-4.18966		7.8891	-0.78279	2.89679

## Sheet: 40
Description: Columns represent %change in canal area of individual sponges in the 40 uM ATP treatment group. Time (s) indicates the time from the start of filming the experiment. Treatment was added at 300 s (highlighted) to ensure sponges were at rest (not actively sneezing, excurrent canals appeared to maintain their size), and is considered the start of the experiment, hence all data is normal…
Time (s)	10-26-21	11-06-21	11-08-21	10-28-21	06-16-22_1	06-16-22_2	06-16-22_3	avg	std error
0	-6.94376	-4.77941	-15.4821	-3.37408	1.39228	-25.645	-4.52468	-8.47953	3.44652
20	2.52734	-3.46149	-11.8185	-3.02678	0.364424	-25.0562	-5.31382	-6.54073	3.53191
40	-2.65225	-3.22626	-14.9792	-1.3736	0.663438	-25.038	-3.49194	-7.15684	3.53453
60	-5.40887	-4.50368	4.7147	-1.77821	1.85638	-23.0072	-7.53112	-5.094	3.3904
80	-1.63926	-3.4428	6.12167	0.380301	1.75827	-24.79	-8.59388	-4.3151	3.82133
100	-4.11697	-3.00972	4.84723	0.578266	1.92335	-24.2211	-9.71671	-4.81652	3.69111
120	-1.21832	-0.23679	5.9492	-2.65516	0.0669667	-23.5563	-9.8385	-4.49841	3.63197
140	-4.11697	-4.1703	3.89412	-4.87966	3.31563	-26.1576	-10.1722	-6.041	3.83141
160	-2.24842	-3.34465	5.18853	-1.80252	2.38744	-23.8986	-7.46939	-4.45537	3.586
180	-2.96881	0.786702	4.66024	-4.01139	-0.397128	-23.9168	-9.90023	-5.10677	3.56862
200	-3.67379	0.825648	4.40789	-4.77199	-0.0996714	-23.2156	-9.353	-5.12579	3.44659
220	0.0872675	1.51421	3.7507	-2.50582	0.0669667	-23.0254	-9.20117	-4.18761	3.50078
240	-0.633117	-1.12164	5.66418	-3.66409	0.696142	-22.2465	-6.68024	-3.99789	3.36403
260	-4.84591	0.944043	4.38974	-1.91019	0.596471	-23.3479	-7.68294	-4.55095	3.47378
280	1.14132	3.14681	2.11317	4.61397	0.26631	-22.779	-9.04935	-2.93525	3.70808
300	0	0	0	0	0	0	0	0	0
320	-3.66524	2.96922	-0.993047	-1.67054	-0.761552	-0.170338		-0.71525	0.886313
340	-8.11588	2.81188	-2.38186	1.5542	1.2272	-0.302639		-0.86785	1.62215
360	-10.84	3.52069	-4.41697	-1.4309	2.9185	2.22101	0	-1.14681	1.92541
380	-4.43353	0.334933	-5.70775	-5.78092	5.6034	4.84058	-0.699266	-0.834651	1.80084
400	-4.96398	2.14357	-7.51048	-3.91241	4.44316	1.61408	-0.699266	-1.26933	1.63669
420	3.90479	2.20277	-10.1447	-2.30785	4.84185	2.43104	-1.12483	-0.0281328	1.94541
440	5.14707	-0.0389457	-9.51655	-2.00917	2.02302	1.70834	-3.251	-0.848176	1.78379
460	2.51878	0.216538	-14.3856	-3.20043	-1.724	1.78441	0.273698	-2.0738	2.18057
480	0.934276	3.57989	-14.8213	-1.03497	-4.17685	2.29708	1.24499	-1.71098	2.38153
500	7.68981	0.45177	-16.4842	-3.42444	-7.8242	4.57597	-0.151869	-2.16674	3.05548
520	-1.0917	0.0202517	-15.2788	-1.93623	-7.92388	2.75352	-0.395527	-3.40747	2.32805
540	1.07801	4.93675	-16.8745	-0.619942	-9.0187	2.22101	3.34112	-2.13376	2.99297
560	2.11495	1.59366	-16.7838	-3.01809	-9.91419	2.73368	3.37116	-2.84323	2.92101
580	3.34183	-0.39413	-19.2618	-5.33463	-11.1398	1.49997	4.13051	-3.87973	3.26905
600	-2.44691	1.67155	-19.3544	-4.449	-11.4716	1.80426	7.13785	-3.87261	3.39464
620	1.75904	3.55963	-8.75951	-2.00917	-15.9817	1.42389	10.7527	-1.32216	3.29991
640	-0.918875	0.707253	-9.60914	-4.08606	-10.1462	3.60687	12.6368	-1.11562	2.99726
660	-7.00707	1.21978	-8.62153	-3.77175	-5.20472	0.721043	12.9706	-1.3848	2.76701
680	-7.428	1.86783	-4.45146	-2.55618	-2.88424	0.436595	14.2156	-0.114262	2.65256
700	-5.68608	0.492273	-7.84997	-3.05109	2.98391	1.30978	16.6455	0.692051	3.03882
720	-7.12685	-0.0794492	-9.10263	-3.52343	-1.52466	0.322485	17.3148	-0.531396	3.25987
740	-5.99408	-0.0389457	-6.22878	-3.47307	1.79097	0.759079	17.8605	0.667951	3.11084
760	-5.93932	0.492273	-9.52018	-2.59785	-1.55737	3.03797	18.9553	0.410114	3.45956
780	-11.3704	-1.19953	-9.71625	-0.257007	-0.960895	2.25905	20.8378	-0.0581838	3.98035
800	-4.35482	1.10138	-9.79613	-0.331678	-0.132376	3.36046	21.0514	1.55689	3.63107
820	-8.42559	-2.5377	-8.87751	-1.87719	-2.61949	2.20282	21.0514	-0.154752	3.82496
840	-7.80787	-0.629362	-7.47236	-3.2178	-2.61949	3.26619	22.6919	0.601605	3.95652
860	-7.63334	1.04219	-8.43818	-3.3081	-1.32532	1.25356	23.5113	0.72888	4.06464
880	-8.73359	-0.294429	-8.81397	-1.19126	-0.995157	2.41119	23.6632	0.863714	4.13175
900	-8.03717	-0.45177	-8.13137	-2.54749	-0.464095	2.41119	23.6031	0.911777	4.06708
920	-3.96639	-2.30091	-9.03909	-5.64894	-1.52466	1.46193	24.1789	0.451549	4.14699
940	-7.90199	-3.91482	-8.24211	-0.281318	-0.828518	4.00542	22.9957	0.833191	4.04278
960	-7.73601	-2.73399	-7.42153	1.25725	-1.25991	1.32963	23.6031	1.00551	4.01594
980	-9.58916	-3.36335	-8.99552	-4.29271	-0.43139	1.9746	24.027	-0.095784	4.3203
1000	-6.71446	-6.41201	-8.48538	-2.73678	0.498357	3.17027	23.7233	0.434757	4.1903
1020	-9.24864	-1.84914	-6.30866	-5.17661	0.0996714	3.85328	25	0.909985	4.33594
1040	-8.92353	-3.22626	-8.6524	-2.50582	1.29417	4.59417	24.5144	1.01353	4.33075
1060	-11.8786	-3.93351	-8.25663	-1.4309	4.93996	4.97453	25.0601	1.35355	4.60622
1080	-14.0877	-5.31063	-5.02696	-1.76258	3.68005	7.38407	24.7563	1.37608	4.6872
1100	-7.22096	-10.7194	-8.43818	-5.94589	2.81883	6.98551	25.6993	0.454169	4.85346
1120	-12.0275	-13.159	-8.11503	-4.88834	3.44801	6.89125	25.2119	-0.376948	5.12137
1140	-10.1042	-12.5093	-7.72108	-2.53881	4.47587	7.93478	25.6993	0.748067	5.03362
1160	-8.17919	-13.2774	-10.4551	-0.547008	4.57554	8.63763	25.3638	0.874043	5.08573
1180	-10.1521	-15.6172	-9.19885	-4.8293	3.8794	8.75174	25.6676	-0.214112	5.35646
1200	-13.1603	-15.0673	-8.24574	-1.42222	5.80274	9.22637	25.4556	0.369883	5.42494
1220	-10.2462	-15.382	-10.2282	1.68617	6.7979	8.78977	25.1218	0.934181	5.3397
1240	-15.5678	-14.614	-8.64332	-2.64648	11.3065	7.82067	24.9082	0.366249	5.6613
1260	-17.9514	-14.6545	-7.75375	-1.33192	9.78181	8.5814	24.9383	0.229982	5.75238
1280	-16.5107	-13.8678	-8.19672	0.0746709	10.0139	8.37137	25.7894	0.810589	5.69661
1300	-20.5489	-16.8572	-6.16524	-3.73876	8.42223	8.52352	25.0901	-0.753471	6.03075
1320	-17.8881	-17.309	-8.70686	-2.77845	8.42223	8.97996	23.8151	-0.780739	5.80964
1340	-16.6852	-16.4834	-8.08598	-2.31654	9.38313	8.86585	24.6662	-0.0936979	5.76495
1360	-23.6136	-16.2466	-6.94044	-5.14361	11.2738	8.75174	25	-0.988382	6.39574
1380	-23.7881	-15.8727	-8.39642	-4.51499	12.8327	8.99815	24.0888	-0.950367	6.41481
1400	-21.6817	-9.0868	-9.33863	-4.49936	15.2186	8.25726	24.3625	0.46169	6.07874
1420	-21.5311	-6.29362	-8.40005	-5.30164	15.1532	7.78263	22.9039	0.616178	5.80227
1440	-21.0486	-7.04138	-7.64301	-5.60727	19.0326	7.97281	22.722	1.19816	6.005
1460	-21.4045	-2.81343	-10.673	-2.00222	15.3182	7.80247	22.8121	1.29138	5.74919
1480	-23.9695	-1.47526	-6.79338	-3.98708	16.3804	8.69385	23.6632	1.78746	6.01633
1500	-20.7081	-4.2295	-10.2173	-3.91241	20.2255	8.67566	23.2377	1.86736	6.10685
1520	-20.2871	-5.74371	-9.26057	-4.87098	23.2094	9.01799	22.8738	2.13412	6.29697
1540	-20.0818	-4.58313	-6.43574	-1.91019	23.9398	9.34048	23.2076	3.35387	6.15197
1560	-13.8345	-2.97078	-7.93167	-1.40659	25.0331	8.75174	23.0557	4.3853	5.70152
1580	-21.6492	-3.87431	-9.1353	-3.28378	25.0674	9.73904	23.4513	2.90215	6.53226
1600	-20.4138	-5.29194	-9.06087	0.769284	24.7683	9.49262	25.3955	3.6656	6.51349
1620	-14.9587	-4.70152	-7.57584	-0.191019	25.6638	9.58689	25.8511	4.81069	6.09473
1640	-20.8809	-3.00972	-9.25331	-2.6048	26.7244	9.49262	25.2737	3.67743	6.70088
1660	-17.3577	-3.14681	-11.0306	-2.1342	28.4811	9.90937	26.6105	4.47595	6.75184
1680	-17.5168	-1.04219	-7.09293	-0.571319	28.2163	9.85315	26.8525	5.52839	6.4714
1700	-16.9299	-0.510967	-10.8945	-0.727607	30.2721	9.30244	26.5788	5.29862	6.75936
1720	-14.5857	-0.964295	-10.7656	0.321259	31.3669	9.22637	25.0601	5.66558	6.55016
1740	-16.6852	-0.373878	-7.87176	-0.0920363	31.3326	8.99815	25.3338	5.80596	6.56297
1760	-17.3902	-0.472021	-7.96434	-0.224013	31.3996	9.90937	23.6332	5.55594	6.53325
1780	-11.5929	-1.10138	-9.22063	-0.463654	31.2345	9.2644	23.6332	5.96479	6.15619
1800	-13.8653	-0.15734	-7.31805	-1.00893	31.2672	9.01799	20.6559	5.51307	6.01528
1820	-11.2763	1.96753	-8.37463	-1.65492	31.6644	9.34048	18.5297	5.74231	5.78649
1840	-8.36912	1.21978	-9.8633	-1.21557	31.2003	10.3079	18.014	5.89914	5.62923
1860	-10.4755	-1.45501	-11.0796	-1.07491	30.7689	10.9909	17.1011	4.96798	5.82068
1880	-8.13983	0.255484	-5.79126	-1.24162	29.2769	11.0108	14.6412	5.71595	5.03662
1900	-8.67028	-2.4785	-10.2808	-0.191019	30.9682	11.2572	13.0007	4.80077	5.52158
1920	-10.3489	-1.6326	-9.48205	-2.67947	29.9404	10.9149	13.2443	4.2795	5.49811
1940	-8.82086	-0.0202517	-8.93561	-1.8442	30.5368	10.0235	11.4519	4.62733	5.28989
1960	-0.323403	-2.00648	-9.31322	-2.25749	29.8407	10.6883	11.7857	5.48773	4.94918
1980	-9.40778	-2.71529	-8.88114	-2.97815	29.4436	8.75174	8.56642	3.25419	5.1787
2000	-6.30379	-2.79318	-8.50353	-2.74546	30.9355	7.06159	5.52904	3.31145	5.08983
2020	-5.18643	-1.73075	-7.59581	-3.40708	31.3326	5.69557	4.40421	3.35891	5.00903
2040	-4.40273	-0.510967	-7.26903	-1.43959	31.0025	5.59966	2.5217	3.64307	4.83174
2060	-3.48386	-1.16058	-8.83576	-1.70354	31.3669	4.86042	-0.789386	2.89346	4.98565
2080	-5.17103	-0.510967	-8.33833	-2.00222	32.1285	2.56334	-2.00434	2.3807	5.12624
2100	-3.62588	-2.38036	-4.4551	-0.637308	30.6708	1.4057	-3.52303	2.49354	4.75752
2120	-2.23987	-3.12812	-8.17857	-0.463654	29.7753	-0.302639	-3.70661	1.6794	4.78729
2140	-5.01189	-3.40229	-9.51292	-1.1409	28.8128	-0.683006	-3.9486	0.730459	4.80821
2160	-5.59881	-3.42254	-5.67689	-1.93623	28.2833	-2.25905	-5.43725	0.564649	4.65837
2180	-3.57797	-5.40877	-9.4167	-2.1342	28.084	-1.1196	-7.04773	-0.0887138	4.81778
2200	-2.85074	-3.02997	-10.2591	2.12552	28.4157	-0.683006	-8.01903	0.8142	4.86644
2220	-2.47771	-3.71697	-8.48175	-2.39815	27.6526	-1.17583	-7.56342	0.262679	4.68131
2240	0.657073	-1.06244	-7.81729	-0.257007	27.9843	-3.68129	-8.41455	1.0584	4.68628
2260	-6.1053	-2.55639	-10.7093	-0.687667	27.3878	-3.71932	-6.77403	-0.452026	4.7992
2280	-1.50408	-2.79318	-9.67086	1.40486	27.4205	-3.32076	-6.62216	0.702048	4.65188
2300	-4.46604	-3.63908	-7.52864	2.73678	25.9955	-2.94205	-6.95594	0.457224	4.44197
2320	-5.99408	-3.95376	-10.702	1.56983	25.8959	-4.72647	-7.07777	-0.71263	4.64972
2340	-2.4144	-2.93027	-10.82	2.3721	26.3927	-4.95469	-6.89586	0.107075	4.64376
2360	-3.7525	-3.81667	-9.41307	0.140659	25.9613	-4.7645	-6.59212	-0.319561	4.51638
2380	-4.39418	-4.72021	-8.1241	1.81815	26.061	-4.32791	-9.7213	-0.486942	4.63333
2400	-1.99517	-5.48822	-11.0161	2.46414	26.1606	-5.06714	-9.56943	-0.644472	4.78153
2420	1.18923	-3.63908	-8.94287	-0.239642	26.1606	-5.7518	-8.44459	0.0474104	4.58633
2440	-5.12312	-5.33088	-8.36737	-0.439343	25.4318	-3.24469	-10.1452	-1.03126	4.57127
2460	-2.56498	-3.55963	-12.3977	-0.355989	24.9334	-4.04346	-10.4189	-1.20103	4.65362
2480	0.0872675	-1.37712	-11.6769	1.41354	23.5084	-2.01098	-9.9032	0.00585869	4.35074
2500	-0.672473	-1.08269	-8.8993	-0.901261	23.7078	-3.70113	-11.4219	-0.424425	4.32762
2520	-0.877808	-0.925349	-10.9126	-0.595631	24.7014	-4.06165	-11.0881	-0.537115	4.54776
2540	1.97977	-0.0981431	-12.4267	-0.380301	23.5754	-4.93484	-10.237	-0.360256	4.47888
2560	-1.21148	0.786702	-11.8621	-0.909943	22.3482	-4.53628	-9.4476	-0.690358	4.22454
2580	-3.85517	0.825648	-14.8322	-0.975932	22.9774	-3.07435	-9.20394	-1.16265	4.49643
2600	-1.3689	-1.96753	-12.9659	0.479283	22.6799	-3.68129	-11.5137	-1.19116	4.43109
2620	-3.65839	-2.5377	-11.3629	-1.24857	22.8777	-3.94754	-10.5107	-1.484	4.32195
2640	-0.91032	-3.06892	-12.2615	-2.43115	21.8841	-2.82794	-9.9032	-1.35985	4.19337
2660	2.27409	-3.18731	-10.9163	-0.595631	20.7893	-3.90951	-9.99332	-0.791238	4.01726
2680	-3.57112	-3.95376	-10.9834	-1.71222	22.8777	-5.01091	-11.1482	-1.92885	4.36078
2700	-1.0609	-4.30739	-11.7441	-0.479283	19.7941	-3.2265	-11.4519	-1.78228	3.99095
2720	1.38601	-3.16706	-11.6225	-1.64623	20.1601	-5.29536	-11.8475	-1.71892	4.09382
2740	-4.56015	-3.57989	-12.5538	-2.5145	21.0213	-5.78984	-9.93324	-2.55858	4.15702
2760	0.213891	-4.52393	-12.1798	-0.934255	18.4018	-4.78269	-11.7557	-2.22295	3.88783
2780	-1.48013	-4.38684	-12.9042	-0.446289	18.3691	-5.42932	-12.2113	-2.64127	3.95009
2800	-0.934276	-2.49875	-11.263	-0.0329941	18.3022	-7.28815	-12.8188	-2.36197	3.92588
2820	-2.40756	-1.78994	-12.886	-1.47258	16.4131	-6.39677	-13.5481	-3.15541	3.78399
2840	-0.443182	-2.45825	-13.2872	3.82037	17.4082	-6.98551	-13.3662	-2.18739	4.06609
2860	-8.9954	-2.06568	-14.1151	-1.7539	16.8102	-5.14322	-13.8818	-4.16356	3.98775
2880	-2.13035	-0.0981431	-13.821	0.0989824	16.0144	-6.01641	-14.0638	-2.85946	3.86926
2900	-8.70279	-1.65285	-13.2999	-1.66186	14.7887	-6.24463	-13.1225	-4.27083	3.6526
2920	-11.0624	-2.20277	-13.9353	1.00893	15.949	-7.02355	-15.2487	-4.64498	4.10468
2940	-5.12312	-2.91158	-11.8439	0.842219	13.1301	-6.41496	-13.518	-3.69132	3.3687
2960	-7.88659	-0.570165	-13.4978	-1.53857	11.2411	-6.90944	-14.4292	-4.79868	3.33879
2980	-8.17919	-1.06244	-13.9353	-0.580002	12.8981	-7.308	-14.0337	-4.60008	3.55617
3000	-4.95714	0.472021	-13.4361	-0.0746709	11.8702	-4.78269	-12.6969	-3.37218	3.27588
3020	-7.6573	-0.196286	-13.2836	-0.942938	11.009	-5.80803	-13.3962	-4.32505	3.23472
3040	-6.01804	-2.95052	-11.2521	1.45521	14.8542	-6.07429	-11.3301	-3.0451	3.43184
3060	-3.64983	-0.649614	-12.5084	1.31456	10.5434	-7.47834	-13.0324	-3.63723	3.14815
3080	-6.52453	-0.884845	-9.97767	-1.05929	8.88633	-7.0037	-12.9105	-4.21061	2.73698
3100	-5.42427	-1.29767	-11.3665	2.00917	9.38313	-7.308	-12.515	-3.78845	2.93562
3120	-5.00505	-1.35687	-10.3989	0.347307	9.18534	-5.69392	-12.2113	-3.59047	2.72036
3140	-8.69424	-1.35687	-10.4878	-0.975932	7.85847	-6.85156	-12.6068	-4.73068	2.66973
3160	-3.57797	-3.16706	-10.9017	0.553954	9.71485	-7.19389	-13.3662	-3.99114	2.90839
3180	-6.66655	-2.38036	-10.2246	-1.26593	9.84722	-5.10518	-11.2099	-3.8579	2.67601
3200	-9.24009	-4.1703	-11.5698	-0.439343	9.28346	-5.59966	-9.99332	-4.53272	2.71859
3220	-7.197	-6.23598	-9.17706	-1.06797	9.38313	-3.85328	-10.267	-4.05931	2.53076
3240	-3.9989	-5.84185	-10.9453	1.29719	8.35527	-2.90402	-8.84012	-3.26825	2.45542
3260	-11.4902	-5.93999	-11.6261	-0.272636	7.55945	-4.02362	-11.1482	-5.27733	2.69574
3280	-4.03826	-6.15653	-8.4527	-0.373355	7.262	-4.66859	-10.025	-3.77892	2.18692
3300	-7.4588	-8.12407	-11.0942	0.189282	8.22289	-4.42217	-10.3889	-4.72513	2.59836
3320	-10.366	-7.31711	-13.8536	-2.05085	6.13446	-3.75736	-10.7527	-5.99474	2.5492
3340	-7.48276	-6.90429	-13.968	-2.58049	3.97907	-4.78269	-9.23398	-5.85331	2.12452
3360	-5.5817	-3.97402	-11.2303	-0.82659	5.63766	-3.26454	-10.3288	-4.22404	2.17112
3380	-10.6432	-3.30415	-16.3553	-2.73678	1.95605	-4.84058	-11.0264	-6.70719	2.35592
3400	-7.07893	-0.8459	-16.1883	-2.16719	0.995157	-4.93484	-11.8475	-6.00964	2.34256
3420	-8.85337	-4.79966	-16.1556	-1.10096	2.12269	-3.98558	-11.6038	-6.33947	2.37723
3440	-9.90572	-2.36011	-16.1356	-2.39815	1.42655	-5.29536	-11.27	-6.56264	2.31669
3460	-8.49575	-2.61559	-16.9816	-2.05085	-1.78941	-4.0815	-13.1525	-7.0239	2.28403
3480	-7.11145	-5.58637	-15.8216	-2.91911	-2.6849	-4.44202	-13.8218	-7.48388	1.99132
3500	-8.10903	-5.84185	-14.1423	-2.64648	-6.59856	-3.87147	-12.7587	-7.70977	1.63388
3520	-9.22469	-3.42254	-14.5853	-3.60504	-7.45978	-2.14494	-14.1255	-7.79539	1.93303
3540	-9.13742	-6.03814	-15.0246	-3.10145	-6.29954	-4.59251	-14.3374	-8.36159	1.77438
3560	-5.96328	-4.81992	-15.1608	-3.35846	-7.7588	-2.77171	-16.2817	-8.01638	2.08772
3580		-6.31387	-14.3257	-0.760602	-10.0466	-4.2138	-15.9179	-8.5964	2.41073
3600		-6.86534	-16.4842		-8.32256	-3.87147	-16.3117	-10.3711	2.56314

## Sheet: 100
Description: Columns represent %change in canal area of individual sponges in the 100 uM ATP treatment group. Time (s) indicates the time from the start of filming the experiment. Treatment was added at 300 s (highlighted) to ensure sponges were at rest (not actively sneezing, excurrent canals appeared to maintain their size), and is considered the start of the experiment, hence all data is norma…
Time (s)	10-21-21	10-28-21	11-09-21_1	11-09-21_2	05-30-22	11-16-21	10-26-21	avg	std error
0	-1.39535	-1.79378	18.7231	8.79065	-23.1667	-4.4547	-0.682498	-0.568463	4.84949
20	-1.66726	-1.90381	24.0622	8.9464	-27.4059	-3.41849	-1.85116	-0.462572	5.83529
40	-1.50805	-2.83705	23.062	13.5999	-25.6669	-4.17359	-0.272999	0.314757	5.77911
60	-1.25045	1.25349	25.1076	12.5416	-27.5238	-3.14353	-0.749813	0.890727	6.08133
80	-2.25403	-0.381154	28.9237	12.9662	-27.8347	1.99651	-0.0598355	1.9081	6.47928
100	-2.14132	-4.30076	27.8901	14.1995	-24.524	-2.13194	-2.73747	0.893443	6.19224
120	-0.545617	-2.97654	25.8209	12.8232	-23.2631	-2.6798	3.48915	1.80974	5.72778
140	-2.30054	-0.520649	26.3986	11.8375	-24.7148	-2.53822	-0.12715	1.14782	5.87698
160	-1.26655	-2.73685	27.6661	14.4363	-27.2622	-4.41982	1.16866	1.08366	6.43432
180	-0.504472	-5.46387	27.055	13.5786	-24.0008	-2.61414	0.811518	1.26597	6.01341
200	-0.65653	-3.23785	25.8307	15.469	-26.4774	-1.59844	0.65632	1.42654	6.18605
220	-0.345259	-7.01599	28.5563	12.9534	-25.4289	-2.93629	2.55049	1.19054	6.33288
240	-0.296959	-7.75865	27.167	14.8566	-24.5004	-3.99713	1.60434	1.01069	6.2311
260	-0.336315	-5.40296	27.5443	15.1511	-24.3095	-3.34872	3.13949	1.77675	6.18653
280	-1.09839	3.52863	26.7425	17.3978	-23.0959	-0.517082	-17.6889	0.752675	6.67996
300	0	0	0	0	0	0	0	0	0
320	1.40429	0.711226	-0.379257	-9.55663	4.04623	-8.74525	9.47644	-0.434707	2.56015
340	1.19499	-3.42253	-2.18122	-6.14065	-0.143666	-3.56417	3.01982	-1.60535	1.18934
360	0.713775	-6.46391	-2.41506	-5.74592	6.094	-6.66256	2.6365	-1.69188	1.88718
380	1.46869	7.54057	-1.91397	-5.85687	6.14118	-6.97445	6.70344	1.01551	2.29418
400	3.04114	6.29887	-1.99257	-3.17914	6.28484	-4.29876	10.4488	2.37188	2.13127
420	4.86941	4.0532	2.13602	-2.12512	11.4997	-6.82877	8.48728	3.15596	2.34219
440	5.8551	6.21439	0.455894	-1.60237	10.4983	-6.5969	12.6832	3.92967	2.59202
460	5.55814	5.05717	-0.355676	1.27379	10.642	-2.46845	11.5482	4.46503	2.01995
480	5.63148	6.93347	1.66834	3.41171	9.56986	-2.65518	15.2337	5.68477	2.17503
500	7.40429	5.05717	2.01222	6.14705	13.9506	-1.79542	15.9574	6.9619	2.36763
520	8.42934	6.54446	0.4893	6.42016	16.142	0.100544	14.3025	7.48977	2.32892
540	7.69231	5.68392	-0.801745	6.51191	21.046	-0.849492	17.859	8.16313	3.20219
560	8.21288	4.26146	1.14563	5.70965	25.0708	-1.54919	19.2072	8.86548	3.68137
580	10.8122	3.77814	0.856767	6.36042	30.1184	-0.377552	29.3306	11.5541	4.89271
600	10.9571	5.33223	2.37969	6.59298	34.0938	0.720222	33.5696	13.3779	5.42187
620	10.1628	0.935204	7.38667	7.8049	35.6656	4.65784	33.3826	14.2851	5.3437
640	9.77818	1.94114	7.25304	7.21814	38.9742	-0.260593	31.6174	13.7888	5.75676
660	12.576	0.622814	9.77814	7.99479	43.0697	1.36863	35.0206	15.7758	6.28538
680	11.4615	0.367401	12.8928	8.9592	47.785	1.51021	35.9742	16.9929	6.79024
700	10.7156	1.42835	10.7233	6.75941	51.8548	-5.10926	32.8029	15.5964	7.50532
720	12.9213	2.87831	13.3605	7.45498	53.2121	-1.96163	35.6245	17.6414	7.45665
740	12.0322	3.12389	15.017	10.09	58.0217	-1.77901	36.1799	18.9551	7.93642
760	14.1252	2.13957	16.4201	7.29922	59.5463	-5.20365	36.1874	18.6449	8.41759
780	13.8032	2.47947	18.5993	7.27789	59.6899	-2.88089	37.1597	19.4469	8.30995
800	13.6118	2.37534	18.1336	9.1811	62.0229	-6.03878	38.635	19.703	8.81362
820	14.4383	1.37137	16.8307	9.06589	60.9036	-10.4299	38.1507	18.6187	9.02738
840	14.0036	1.40084	16.9978	8.25937	63.0457	-11.9934	42.2513	19.1379	9.63028
860	14.9911	1.08845	15.5181	9.26218	59.617	-5.29599	40.905	19.4408	8.67722
880	15.4562	1.88416	14.0286	7.90305	61.7356	-3.25228	39.899	19.6649	8.74035
900	14.3739	1.15329	15.7735	8.49193	59.5934	-2.85626	43.1395	19.9528	8.67759
920	14.0125	4.20449	16.2864	10.8923	61.1888	-7.03601	41.3145	20.1233	8.81524
940	13.8998	1.18276	16.9094	12.3709	59.9987	-7.44229	42.917	19.9766	8.9139
960	14.5009	0.766238	18.2888	9.64837	61.9028	-8.59957	44.6578	20.1665	9.37557
980	15.5689	2.88813	18.3438	10.2053	61.6648	-12.1289	45.7909	20.3333	9.56649
1000	15.5045	0.102165	16.7541	12.7038	58.8086	-4.47522	47.2083	20.9437	8.88968
1020	15.1592	-0.115918	18.7113	11.0246	60.7128	-2.74546	48.4349	21.5973	9.09719
1040	15.9445	1.55212	21.1146	14.7179	61.1888	-6.23987	47.4121	22.2415	9.11202
1060	16.6995	1.86451	18.9904	21.1125	62.9514	-2.7906	48.4705	23.8997	9.01109
1080	15.1431	2.03544	20.8355	20.7092	62.7134	-5.83359	45.604	23.0296	9.0378
1100	15.9928	3.12389	21.6039	19.7896	63.3073	-9.68093	45.2113	22.764	9.31217
1120	16.2093	2.66022	18.9117	22.3991	61.2595	-7.46281	44.6316	22.6584	8.91198
1140	15.2952	3.11604	24.0838	22.4716	63.7598	-11.3594	49.2109	23.7968	9.73541
1160	15.0877	3.05906	23.2054	23.6537	64.2122	-10.8977	44.8878	23.3154	9.49511
1180	15.5528	3.76046	24.4513	23.3592	66.3329	-5.63661	45.9031	24.8176	9.29295
1200	15.8336	1.58945	22.7043	26.2994	66.1892	-8.13584	47.1129	24.5133	9.66202
1220	16.483	4.17698	24.974	23.6665	67.4029	-9.39982	51.1387	25.4917	9.96519
1240	16.6905	2.60325		25.0555	66.2836	-5.59146	49.0931	25.6891	11.2375
1260	17.2612	3.13372	24.6635	27.0014	66.4744	-7.48743	49.1343	25.7401	9.6317
1280	17.6225	1.08845	27.222	23.419	69.0947	-8.419	48.2143	25.4631	10.0383
1300	16.9803	1.81736	28.9454	23.0029	69.4742	-6.87391	51.2678	26.3734	10.1089
1320	17.0125	1.34386	30.5036	27.2638	70.7372	-14.3737	45.6301	25.4454	10.6068
1340	18.3918	1.01183	31.3152	24.5071	69.5471	-7.05037	46.3126	26.2908	9.89645
1360	17.1968	1.57963	32.8735	23.2568	69.9031	-1.96573	47.9076	27.2502	9.64512
1380	18.2952	4.27129	31.5943	25.8748	69.3799	-6.15984	45.7666	27.0032	9.58987
1400	20.1324	2.05313	33.129	23.355	69.4035	-0.789987	46.6623	27.7065	9.35263
1420	19.771	1.68376	34.2078	23.8137	68.0697	-4.46086	46.7221	27.1153	9.53771
1440	21.9123	2.27121	32.284	23.4744	68.0226	-4.84662	48.5041	27.3746	9.55716
1460	18.6959	2.63272	31.9047	23.5342	66.9033	1.68462	48.7435	27.7284	8.99867
1480	18.5206	2.8508	33.3078	23.1309	67.6409	-0.79409	47.3691	27.4323	9.19061
1500	18.3274	2.05313	33.7735	24.2895	68.9039	-1.08136	46.236	27.5003	9.33957
1520	19.8676	-0.475461	32.0718	24.8634	66.5452	7.35406	45.2973	27.932	8.61139
1540	18.5367	0.320248	32.339	23.8308	66.4508	4.13461	46.0995	27.3874	8.81681
1560	20.3327	-0.778027	29.8139	25.0469	65.2372	3.4308	44.3923	26.7823	8.65689
1580	18.8086	-0.0864474	28.401	25.9559	64.7118	6.93547	44.3156	27.006	8.35011
1600	18.4562	-0.599238	30.5587	25.8065	65.0699	7.20222	44.5288	27.289	8.44696
1620	18.3363	-0.609061	30.2364	25.7553	64.7375	5.6325	47.9656	27.4364	8.68532
1640	18.8801	0.0176824	29.2362	25.8449	63.5946	12.529	47.8048	28.2725	8.12169
1660	18.8801	4.11018	29.136	26.7027	62.8785	9.46958	46.8325	28.2871	7.82371
1680	18.2791	-0.0491178	29.6253	26.1564	62.6404	10.1652	46.6025	27.6314	8.09237
1700	19.7066	-1.11989	30.3032	24.2724	60.404	15.3401	46.1574	27.8663	7.67774
1720	20.5725	1.07863	29.3128	25.8833	61.3324	9.30953	43.8987	27.3411	7.70937
1740	19.8515	2.04527	29.6803	27.4857	61.6176	12.8306	45.8003	28.473	7.58864
1760	21.0787	1.22009	29.2696	25.7553	61.4976	14.5747	45.3815	28.3968	7.5199
1780	20.2451	0.793744	29.8021	25.6508	60.166	13.9469	44.3923	27.8567	7.41586
1800	20.5975	-0.673897	30.0576	26.6408	61.7849	18.5021	44.742	28.8073	7.5442
1820	21.8569	0.121812	29.2126	24.7738	62.2137	20.9829	46.6025	29.3949	7.52624
1840	20.2361	0.461708	26.1648	25.271	61.356	18.1615	46.6099	28.323	7.5348
1860	19.2182	0.310425	25.986	25.926	61.2853	21.7729	47.3523	28.8359	7.50951
1880	18.8336	-0.78785	24.6183	25.2582	59.4991	23.2666	44.4278	27.8737	7.26386
1900	18.7764	2.0158	26.9882	26.5085	58.8794	19.8564	43.7285	28.1076	6.95335
1920	17.7979	-1.85862	25.5085	25.6081	60.5219	20.117	42.6197	27.1878	7.45859
1940	16.4258	-1.86844	26.6993	26.0412	59.4262	24.3111	41.552	27.5124	7.26181
1960	17.9499	-2.1435	28.346	25.8407	59.4519	20.792	40.3852	27.2317	7.24545
1980	17.4204	-1.84094	26.5205	25.8748	60.6892	20.0021	40.948	27.0877	7.40574
2000	19.2254	-2.93921	26.8093	25.6636	61.6648	21.1039	39.899	27.3467	7.49695
2020	18.3989	-2.60718	28.3558	26.0626	59.5934	22.6059	39.1904	27.3714	7.20872
2040	17.814	-4.26539	24.3294	27.0227	60.9508	25.9772	40.8022	27.5187	7.57716
2060	17.814	-3.97265	25.6873	26.724	59.379	28.1092	41.2117	27.8503	7.38729
2080	17.3417	-2.7506	25.8209	27.2553	59.9987	29.7035	43.1133	28.6404	7.42721
2100	17.2522	-5.00413	23.9737	27.5924	59.0231	27.8424	43.3863	27.7237	7.59044
2120	18.7692	-4.94715	23.0168	28.8832	59.4262	27.3089	44.1548	28.0874	7.63036
2140	19.7639	-6.1417	27.8449	29.4316	58.0217	29.96	41.8175	28.6711	7.4458
2160	21.4079	-4.51295	24.4414	30.2723	56.57	26.601	42.2177	28.1425	7.13572
2180	20.6369	-3.60329	24.6065	30.7353	54.8074	28.3903	39.0277	27.8001	6.74731
2200	19.9231	-5.07093	24.7303	30.9956	55.3328	30.1262	39.1997	27.891	6.99581
2220	19.6029	-4.17109	23.3272	31.1022	52.7833	26.2481	40.0168	26.9871	6.71078
2240	10.1467	-4.56796	21.8043	30.8505	55.6652	23.9705	38.132	25.143	7.3242
2260	15.585	-5.45994	28.5681	32.4144	53.8318	25.3781	38.5583	26.9822	7.02359
2280	17.1807	-5.77233	24.974	29.4913	53.1178	21.8529	37.6047	25.4927	6.87636
2300	16.5152	-5.91379	23.6181	28.8918	55.3071	23.0286	38.2947	25.6774	7.13918
2320	16.9159	-4.67405	24.3412	30.4771	51.6897	28.8376	38.261	26.5498	6.65912
2340	14.5009	-5.45994	26.4537	29.9842	50.6411	21.7811	39.0539	25.2793	6.77845
2360	16.5546	-1.3753	24.4748	29.1926	48.7606	23.5067	38.6612	25.6822	6.04547
2380	17.653	-5.71535	22.8713	30.7737	48.1173	26.7959	37.9114	25.4867	6.43273
2400	14.8873	-6.96687	22.272	28.9942	44.9267	23.3405	39.9065	23.9086	6.47566
2420	15.9302	-3.73492	21.6255	28.5397	48.3789	24.4383	39.4465	24.9463	6.33855
2440	15.6243	-4.73889	23.9502	29.5639	48.261	28.5462	38.4648	25.6674	6.41069
2460	14.39	-6.52088	22.105	27.3876	49.3074	25.85	37.8422	24.3373	6.67911
2480	15.1592	-4.84302	23.1052	27.8676	47.2125	25.3186	38.261	24.583	6.30078
2500	16.7317	-4.26539	23.5061	27.7865	47.1181	25.575	38.0909	24.9347	6.16385
2520	17.5814	-5.63873	21.148	27.5497	47.3325	26.363	33.1264	23.9232	6.12106
2540	19.2021	-2.89206	24.7519	28.5909	44.6651	22.3864	35.9331	24.6625	5.64172
2560	18.1592	-5.43047	23.0168	27.8634	43.2134	22.6367	38.218	23.9539	5.95481
2580	18.3757	-5.94326	21.2148	30.1165	41.4508	24.8097	36.5464	23.7958	5.84667
2600	16.8927	-4.19859	23.6613	30.6542	40.9984	22.411	36.7595	23.8826	5.65737
2620	18.2397	-3.8587	25.1646	29.5852	44.7122	20.8577	38.031	24.676	5.92489
2640	17.542	-4.0866	24.5397	29.0497	42.999	20.0964	38.6948	24.1193	5.87243
2660	17.3971	-3.2241	28.0119	29.3676	44.0947	22.4151	38.0217	25.1549	5.82122
2680	16.5474	-2.37927	25.4416	26.4231	39.1178	20.1683	34.9252	22.892	5.14864
2700	19.3148	-1.93524	24.0838	27.9871	36.5469	20.7818	35.488	23.181	4.89303
2720	17.6136	-6.33031	26.2866	27.4686	32.3312	21.1634	33.6892	21.7461	5.14955
2740	17.8229	-3.9255	25.8858	27.0867	32.1897	22.7065	34.1492	22.2736	4.83529
2760	19.771	-4.69174	25.9427	27.0526	36.118	20.2278	31.8474	22.324	5.01708
2780	16.034	-7.66631	27.9884	29.8135	33.2125	21.2845	33.0834	21.9643	5.48083
2800	18.585	-7.9512	28.2556	28.9899	41.1892	25.6941	37.988	24.6787	6.14118
2820	17.8229	-5.54442	25.9526	28.832	38.8327	21.0177	34.0482	22.9945	5.47936
2840	16.9392	-8.54847	24.5515	31.0425	39.8319	20.2893	36.0434	22.8785	6.09413
2860	19.3703	-8.96499	24.4414	31.514	39.7375	18.4221	34.1249	22.6636	6.04266
2880	17.1002	-7.27926	24.7853	29.214	40.19	20.3488	36.896	23.0364	5.9543
2900	17.5814	-7.85689	25.9192	30.3533	40.2372	16.9344	38.261	23.0614	6.19309
2920	18.1825	-9.2204	23.1504	31.2025	36.1652	17.7593	36.35	21.9414	5.97581
2940	18.4401	-5.50709	27.0098	29.0155	36.1888	24.3213	31.7539	23.0318	5.20537
2960	19.9553	-7.91387	25.7639	30.7993	40.904	17.2361	33.6126	22.9082	5.97564
2980	17.6297	-10.6134	23.339	31.0766	38.3566	14.8066	33.5527	21.164	6.20055
3000	17.5814	-7.16531	23.9286	31.1599	37.9042	19.7763	29.8766	21.8659	5.51527
3020	18.4311	-6.08472	24.8737	30.8974	39.4759	21.6662	28.7603	22.5743	5.42881
3040	18.5599	-8.018	26.6325	31.5524	36.6412	15.535	28.4518	21.3364	5.60681
3060	18.7603	-7.17513	28.0002	33.4941	37.5697	20.3242	25.3908	22.3377	5.53285
3080	17.5259	-6.59554	26.21	31.2623	37.2845	16.7169	26.8568	21.323	5.39652
3100	18.5921	-2.29479	26.8545	30.5752	39.8083	15.8018	30.4918	22.8327	5.16804
3120	10.7889	-2.0767	26.2198	33.3234	38.3802	15.5063	24.7251	20.981	5.26
3140	18.5116	1.57963	26.1982	31.9301	38.6182	14.8025	34.0987	23.677	4.87963
3160	17.1717	0.557979	23.9403	32.1925	38.8327	17.5274	27.9319	22.5935	4.69749
3180	19.4669	-0.599238	24.017	34.1726	35.4276	14.2731	27.3616	22.0171	4.72615
3200	17.6225	1.07863	22.7613	33.5751	32.3077	15.6561	23.549	20.9358	4.17588
3220	17.2773	5.71142	24.0288	32.3718	37.0937	13.6001	25.647	22.2471	4.11317
3240	19.5063	7.82349	24.6183	33.4258	36.2853	15.4201	25.4675	23.221	3.75927
3260	17.3327	6.98063	23.117	33.701	39.2122	11.6323	19.31	21.6123	4.35195
3280	17.0519	7.11423	24.4847	32.7836	39.7611	13.3231	23.9061	22.6321	4.25416
3300	18.1914	5.58765	21.6491	34.3902	40.4044	10.7582	23.0797	22.0087	4.6388
3320	18.7281	6.16527	20.9141	34.7935	42.999	8.96276	27.8123	22.9107	5.03606
3340	18.8336	7.04743	22.1934	35.5168	39.3323	11.4928	23.2068	22.5176	4.43669
3360	19.1538	6.45016	21.4152	36.7223	39.3794	7.43408	25.7068	22.3231	4.86535
3380	14.3417	4.32826	22.7377	35.8816	37.4518	10.3314	24.6746	21.3924	4.74007
3400	18.3435	3.86459	24.1506	33.9272	40.2372	9.52088	23.6331	21.9539	4.83076
3420	20.5009	1.93131	21.5489	34.0125	38.7362	8.94839	26.15	21.6897	4.91958
3440	18.7603	-0.200401	20.0024	35.2479	39.3794	10.5715	20.9817	20.6775	5.12766
3460	19.161	1.66608	22.3938	35.1925	38.0693	12.5946	20.7685	21.4065	4.73452
3480	20.7746	1.91167	21.4486	33.3148	35.166	6.90058	22.2102	20.2466	4.663
3500	21.3345	-0.182718	19.6467	36.1739	35.8564	6.61947	18.8239	19.7532	5.12293
3520	19.4902	-0.172895	22.4155	36.9655	38.7855	4.29465	21.2977	20.4394	5.5651
3540	21.9123	-0.277025	22.2052	37.181	38.1658	8.44978	20.8452	21.2118	5.27506
3560	19.619	-2.0767	20.9927	37.0338	35.642	4.19411	16.7165	18.8745	5.50989
3580	19.2182	-2.51287	37.5629	38.3566	4.81379	19.813	19.542	6.78788	5.73681
3600	20.3005	19.6231	36.0566	28.8082	3.8576		21.7292	5.391	4.40173
Absolute maximum response	21.9123	19.6231	37.5629	38.3566	70.7372	30.1262	51.2678

## Sheet: 200
Description: Columns represent %change in canal area of individual sponges in the 200 uM ATP treatment group. Time (s) indicates the time from the start of filming the experiment. Treatment was added at 300 s (highlighted) to ensure sponges were at rest (not actively sneezing, excurrent canals appeared to maintain their size), and is considered the start of the experiment, hence all data is norma…
Time (s)	10-21-21	11-02-21_1	11-10-21	11-16-21	05-27-22_1	05-27-22_2	05-30-22	avg	std error
0	39.0924	-9.66136	6.7576	1.49147	-11.5467	7.23218		5.56093	7.45996
20	36.6013	-8.91598	5.90447	-1.30335	-13.8848	4.6815		3.84719	7.26088
40	32.6526	-5.26053	1.24333	2.88216	-12.8421	6.83716	-4.51149	3.00016	5.50483
60	35.9206	-3.76262	0.0869087	7.52676	-9.7496	6.22094	-3.43599	4.68671	5.67557
80	34.6504	-2.26234	-1.65127	7.40807	-8.92215	7.38793	-3.09554	4.78787	5.44819
100	34.4851	6.0583	-0.203969	7.88283	-5.54129	8.77161	-3.98247	6.78145	5.09365
120	32.4405	1.00972	-1.89426	10.3686	-3.09451	10.0921	-6.39884	6.07476	5.02033
140	31.9694	2.95056	-3.32204	11.7839	-7.05202	8.61812	-6.02172	5.56089	5.17422
160	33.4739	2.99105	-3.12517	11.0584	-5.03772	8.81676	-2.24701	6.56145	5.04338
180	5.35948	3.42922	-1.09611	9.78188	-3.527	9.16889	-4.94623	2.59573	2.24233
200	7.21667	7.29663	-1.95633	10.1379	-2.62649	8.44206	-4.30372	3.45811	2.31406
220	1.41078	11.4569	-0.569341	8.98912	-1.40408	7.36536	-5.15399	3.1564	2.32698
240	1.81033	4.92475	1.3391	12.9552	-5.61239	10.618	-3.13395	3.27158	2.56487
260	2.37514	8.39207	-3.85591	9.81323	-3.13006	11.697	-5.0213	2.89574	2.67426
280	2.02244	11.4522	-2.75979	11.1748	-2.26707	7.87098	-3.66297	3.40437	2.52189
300	0	0	0	0	0	0	0	0	0
320	3.05586	-6.55125	-3.74772	2.5552	8.56076	28.3847	-1.18898	4.43837	4.40598
340	-8.34382	4.61755	-3.02407	-0.945044	9.92733	33.1994	-2.98205	4.63561	5.25584
360	-0.374892	-2.87912	1.00743	1.1981	10.97	32.4523	-0.775194	5.94266	4.72522
380	-1.99778	-1.57887	1.20963	-1.95951	17.5896	36.5649	1.96243	7.39863	5.51804
400	-3.009	4.85569	-2.94248	1.80723	18.8475	33.3755	2.6416	7.93943	5.06962
420	-3.52448	4.06506	-0.778631	4.50576	14.3864	33.7502	4.30372	8.10115	4.7685
440	-2.18523	16.2412	-0.182686	-0.351592	17.3723	36.1022	5.85062	10.4067	5.23271
460	-3.64287	29.6128	4.33479	3.46889	22.4811	38.0592	5.98331	14.3282	5.9234
480	-5.57159	32.2847	7.60185	6.16294	20.9704	41.181	6.77596	15.6293	6.2502
500	-3.40856	33.9612	7.45464	5.54262	22.9492	41.1607	4.68084	16.0487	6.34548
520	-2.58478	39.9886	13.0682	4.38259	24.9259	44.8761	5.20812	18.5521	6.9843
540	-4.67875	44.2537	11.8036	10.9576	31.581	44.6774	14.0809	21.8108	7.07343
560	-5.40634	46.0826	10.4432	22.2981	33.8836	45.1831	15.6662	24.0215	7.16292
580	-4.5357	50.6406	12.3109	21.8054	37.3731	47.0092	18.3655	26.1384	7.51738
600	-3.76125	49.9524	14.496	26.3425	37.4442	44.4585	21.1397	27.1532	7.03377
620		57.0299	12.2772	25.5722	39.3143	44.0612	22.1594	33.4024	6.68534
640		57.449	9.70008	26.5083	38.56	45.5126	22.5365	33.3777	7.02114
660	-3.0312	56.4322	11.8373	29.48	39.4585	47.5351	24.4605	29.4532	7.78492
680	2.51572	61.807	11.9526	31.8471	35.5741	48.1739	25.6512	31.0745	7.66622
700	3.40856	66.3674	13.556	32.0867	38.6311	47.9527	26.5556	32.6511	7.96407
720	4.23233	58.835	13.0203	35.0965	36.6543	46.9866	28.1427	31.8525	7.10795
740	8.36848	61.276	15.4556	37.1008	40.9337	44.0409	27.3308	33.5009	6.80702
760	6.44222	55.0105	16.4311	36.3372	41.0068	44.6774	25.9533	32.2655	6.40274
780	4.70095	60.3139	19.636	36.3528	41.5814	45.5781	24.8586	33.2888	6.95952
800	6.72339	55.0724	20.2515	36.5813	43.8485	46.2823	23.7813	33.2201	6.42124
820	4.81934	52.329	25.1964	38.2116	44.8181	45.8422	23.6312	33.5497	6.26035
840	8.7927	52.3743	23.3572	38.0302	41.1134	50.3273	21.0455	33.5772	6.14562
860	10.0851	54.7604	25.0545	35.5713	39.0991	48.3725	22.0825	33.5751	5.89338
880	14.8798	66.8604	29.2563	35.8602	37.9833	49.0316	21.5919	36.4948	6.58924
900	17.1834	48.314	28.0378	39.7949	37.3731	50.5711	22.0459	34.76	4.83453
920	21.6747	52.8196	29.086	36.4111	37.0493	51.0316	21.4226	35.6421	4.81747
940	19.7928	49.3118	30.5617	38.1153	37.9122	50.5259	21.8573	35.4396	4.594
960	15.7751	49.0951	29.1942	38.4736	35.8268	52.4604	21.7054	34.6472	5.1071
980	24.1189	48.2211	29.5401	35.5668	37.9122	52.571	22.65	35.7972	4.33321
1000	23.8377	48.0044	29.7299	38.767	34.9994	53.2752	21.4977	35.7302	4.49402
1020	25.2954	48.6616	31.3794	37.1008	37.1579	52.8125	21.0821	36.2128	4.37443
1040	26.4225	48.3425	28.9371	38.7938	36.4015	52.5055	21.2899	36.099	4.33883
1060	32.2062	57.018	28.9441	39.2171	37.697	50.7246	22.4038	38.3158	4.58593
1080	29.6436	46.0278	33.1583	39.6112	38.7397	51.0316	21.3842	37.0852	3.78251
1100	29.4562	49.9238	31.7039	39.0469	38.8108	53.3407	23.1022	37.9121	4.12252
1120	31.2172	49.2356	30.8118	40.9795	38.4514	53.8034	22.8577	38.1938	4.11666
1140	29.7127	53.1577	32.3602	39.3716	36.2218	51.2076	23.5177	37.9356	4.13877
1160	33.358	50.331	30.9395	38.3997	37.1934	53.6048	24.8394	38.3808	3.90348
1180	33.3333	51.0812	29.8576	39.3604	38.3803	53.054	23.385	38.3503	4.08409
1200	34.9784	53.3721	31.3723	40.5742	39.423	52.3069	24.6508	39.5254	3.97794
1220	37.9874	50.6716	33.5379	43.5415	40.6829	53.2527	25.6512	40.7607	3.61929
1240	38.1527	52.098	30.1289	41.9537	38.5244	54.2413	25.3666	40.0665	3.99442
1260	39.7287	58.1944	32.8816	40.6279	37.3376	53.4287	25.763	41.1374	4.26289
1280	42.7846	58.4849	31.3599	41.3602	36.4015	53.6274	25.4801	41.3569	4.42542
1300	39.0924	59.8019	33.1122	42.6322	38.4889	55.2752	26.9345	42.191	4.41864
1320	40.4563	59.247	32.9419	41.2415	37.6239	53.9118	25.4609	41.5548	4.40687
1340	42.0323	64.0574	35.0047	41.0131	39.423	53.7154	26.1226	43.0527	4.69211
1360	40.6437	62.8977	36.0405	43.1339	37.9833	54.4626	26.6517	43.1162	4.56084
1380	40.9742	61.9285	35.6893	40.5272	38.2717	52.6161	27.8965	42.5576	4.2637
1400	41.2801	63.7288	35.9252	41.9425	36.9051	53.1872	30.1802	43.307	4.33268
1420	44.0301	67.1461	36.2427	41.4498	38.8838	54.3519	29.8781	44.569	4.71301
1440	42.7599	63.6431	38.6513	42.1127	40.9692	53.9569	31.9174	44.8586	3.99021
1460	45.8404	65.2386	36.1292	40.4734	39.7824	54.528	30.8035	44.6851	4.441
1480	43.9586	66.758	36.4396	41.4229	38.2361	53.2978	31.2941	44.4867	4.52817
1500	43.4653	67.9225	37.3317	41.8843	39.9621	54.528	30.6708	45.1092	4.67443
1520	47.6039	65.8054	37.2643	42.5359	39.7468	54.747	31.3133	45.5738	4.40015
1540	46.4743	67.5129	40.4037	40.5272	38.2717	54.0224	29.2548	45.2096	4.69146
1560	45.9563	68.5535	39.3821	43.4765	38.9194	52.483	29.501	45.4674	4.68336
1580	46.9207	70.1086	39.8219	42.4934	37.1579	51.7358	30.0667	45.4721	4.86861
1600	45.9341	68.2249	40.1873	42.7487	36.6898	50.8781	29.4626	44.8751	4.66346
1620	48.0725	70.6897	40.7478	41.8507	36.0776	50.5034	29.7088	45.3786	4.9764
1640	52.4208	72.5519	40.4924	43.2794	39.2077	52.6161	29.6145	47.169	5.19339
1660	51.8116	71.8637	40.1873	43.0219	37.8767	50.3499	28.8026	46.2734	5.17663
1680	53.5257	71.4207	42.8318	43.0443	40.4657	51.2528	31.1247	47.6665	4.83459
1700	50.0234	70.6706	41.067	43.0958	42.1205	52.1534	29.8223	46.9933	4.79415
1720	50.8694	70.3705	41.851	43.1406	41.4017	50.6365	28.7834	46.7219	4.82659
1740	49.577	71.1469	42.9205	43.9513	39.9996	52.9231	29.199	47.1025	4.91969
1760	51.8806	73.3163	43.4881	42.8092	39.8179	51.7584	28.1793	47.3214	5.28697
1780	52.3048	75.4977	42.5214	42.9838	38.9194	52.9231	28.9161	47.7238	5.56389
1800	55.0302	71.6279	44.0627	42.4284	39.2788	52.5281	28.6507	47.6581	5.17408
1820	54.6307	74.7428	42.2093	42.8181	40.0707	53.0337	26.8577	47.7661	5.67861
1840	56.5594	73.1068	42.8726	42.845	40.2149	51.0541	26.1034	47.5366	5.57283
1860	59.8964	71.9923	41.8439	43.0062	37.8036	53.0337	24.2912	47.4096	5.91399
1880	58.6509	74.3451	42.094	46.3833	36.1863	53.1646	24.7067	47.933	6.08234
1900	59.2872	75.4477	43.731	44.5402	36.7965	52.659	23.5177	47.9971	6.28221
1920	60.8386	73.4616	43.9137	42.7868	40.7895	52.7471	25.1973	48.5335	5.87467
1940	62.3184	76.7146	45.9304	42.9256	35.7182	54.133	22.3654	48.5865	6.73081
1960	64.6467	74.4737	44.9832	44.3633	38.5244	52.7019	25.103	49.2566	6.22095
1980	46.4521	73.1758	44.9158	42.2515	40.3946	53.5168	22.2903	46.1424	5.78151
2000	62.7426	78.4602	44.327	42.3859	35.6471	53.3181	23.5369	48.6311	6.84298
2020	66.8319	74.9667	45.2741	43.9311	36.6898	52.6816	22.952	49.0468	6.68224
2040	67.0909	76.2883	44.029	41.2057	37.2645	51.6252	23.8197	48.7605	6.78874
2060	66.8788	79.5437	45.51	43.5079	35.2502	51.9773	20.6299	49.0425	7.3964
2080	67.1846	79.1246	45.4976	44.22	34.0634	51.3408	20.1201	48.793	7.45721
2100	69.3476	76.9718	44.7739	42.5247	35.5741	51.9999	20.5915	48.8262	7.32303
2120	68.6891	78.734	45.2475	44.968	39.0991	54.8147	18.3829	49.9908	7.50315
2140	68.4079	77.891	44.3341	44.6455	34.9994	55.0991	18.7426	49.1599	7.5603
2160	70.8053	80.0795	44.6782	45.2882	31.978	53.7809	18.4964	49.3009	8.04201
2180	72.0261	75.9621	44.9637	45.0911	29.5667	55.1442	17.4209	48.5964	8.01818
2200	71.3923	75.893	46.7888	42.1933	29.0632	56.002	18.4213	48.5363	7.95213
2220	72.6156	79.4651	46.7427	43.2682	32.0135	55.5393	18.2712	49.7022	8.15896
2240	72.7315	84.5852	45.1109	43.3108	27.4458	55.9794	14.816	49.1399	9.20493
2260	72.6378	80.844	44.233	45.2882	27.1219	58.178	15.7413	49.1492	8.83467
2280	72.9214	81.2988	45.3149	43.4272	27.8763	56.7491	13.929	48.7881	8.99206
2300	73.178	84.147	45.3823	44.6097	28.056	55.9343	14.8544	49.4517	9.13324
2320	71.745	77.1052	43.4207	42.948	27.3372	55.914	14.2119	47.526	8.57332
2340	72.1223	79.1436	42.2571	43.7273	27.3372	55.6499	14.7968	47.862	8.71622
2360	70.1936	79.8104	43.4881	42.5091	30.718	55.9794	15.0045	48.2433	8.45942
2380	70.899	80.5796	40.4232	42.1888	28.0916	57.3202	14.7217	47.7463	8.81987
2400	72.1692	79.708	43.8339	41.6917	30.3231	58.6836	15.1931	48.8004	8.65355
2420	73.3901	78.5935	45.0435	47.8479	30.6825	54.44	17.4209	49.6312	8.23351
2440	72.4035	77.5314	45.565	41.5192	30.1789	53.8238	15.7029	48.1035	8.32395
2460	74.9192	77.2385	43.7186	42.1127	29.7109	58.2005	13.7789	48.5256	8.7834
2480	72.5219	77.3909	43.7452	43.7273	30.1434	57.1441	14.8544	48.5039	8.45272
2500	73.908	78.2959	44.029	42.7912	29.9992	58.9025	14.9487	48.9821	8.67467
2520	73.2248	79.9105	44.6729	42.2739	28.2002	59.9815	14.287	48.9358	8.9502
2540	72.5688	77.6124	43.4951	42.5942	28.9565	59.1892	14.3638	48.3971	8.65775
2560	73.8143	80.5082	43.6033	44.5985	28.7393	58.0899	14.0984	49.0646	8.95522
2580	75.082	78.4411	43.238	44.8918	29.2784	58.3766	13.2865	48.9421	8.93018
2600	70.9459	80.744	42.4593	46.8693	27.8763	57.2096	13.8732	48.5682	8.84094
2620	67.8431	80.4106	41.067	49.8141	28.8124	57.3428	14.0617	48.4788	8.59292
2640	70.8521	76.3884	42.0816	45.9981	26.6183	56.5279	13.4768	47.4205	8.57259
2660	69.5351	78.3197	42.5888	42.7173	29.2073	55.0111	15.6837	47.5804	8.28892
2680	69.3008	78.665	44.9354	46.3363	28.7037	56.1329	13.3442	48.2026	8.51533
2700	70.7116	80.0748	45.9446	43.3153	28.6682	57.2548	12.0417	48.2873	8.89431
2720	71.5797	78.5888	44.382	41.6805	27.8763	56.0449	11.2298	47.3403	8.94878
2740	72.0261	81.9775	46.1397	45.6241	27.4813	56.9252	11.9282	48.8717	9.1773
2760	72.073	82.1085	45.0098	42.3814	27.8408	56.7717	11.0797	48.1807	9.29622
2780	72.5688	83.604	43.6175	45.4965	25.7534	55.7379	10.418	48.1709	9.59133
2800	69.323	84.3042	42.6633	47.4426	25.0701	54.1759	9.05964	47.4341	9.61086
2820	72.1914	86.5951	43.5218	45.1225	25.3584	53.9772	9.92737	48.0991	9.88139
2840	68.4301	85.3782	42.8052	45.0038	24.0274	54.4174	10.0967	47.1656	9.63393
2860	68.4301	85.371	42.3316	45.6779	24.136	56.6385	11.5895	47.7392	9.53798
2880	70.1468	82.9515	42.2642	46.0519	25.9331	55.3858	10.8143	47.6496	9.35057
2900	68.5485	84.2732	42.8389	45.4853	25.394	54.9456	9.43676	47.2746	9.52898
2920	67.5595	83.8041	40.762	44.8023	23.3086	56.1555	10.287	46.6684	9.52835
2940	69.1133	83.0539	42.8992	45.6891	24.0274	53.5822	10.1159	46.9259	9.43509
2960	71.0396	85.6258	45.5047	44.1013	24.136	54.3519	11.5511	48.0444	9.64402
2980	70.3342	79.6842	44.1106	42.6166	24.531	54.6589	9.62532	46.5087	9.25691
3000	70.1468	78.0434	43.6229	43.1563	25.5026	53.5822	9.19233	46.1781	9.07089
3020	67.7026	78.5935	45.6129	47.9397	25.2143	54.1104	8.98457	46.8797	8.99709
3040	66.9972	81.0916	43.9953	42.9905	27.5524	55.7808	9.05964	46.7811	9.10478
3060	68.0306	79.1484	44.5097	42.6591	23.273	57.6498	8.92695	46.3139	9.28837
3080	67.7248	76.4217	43.637	43.3265	24.531	56.1555	10.0967	45.9847	8.81459
3100	68.5239	78.3387	42.6828	41.04	24.9259	56.6837	11.3817	46.2253	8.92435
3120	67.0662	77.6958	43.1085	41.2796	25.2143	56.6837	10.9854	46.0048	8.79835
3140	67.7026	74.7595	40.6343	43.6422	25.8265	54.2865	11.8531	45.5292	8.41279
3160	67.2783	77.7386	41.3437	41.3222	27.193	56.309	11.0605	46.035	8.70743
3180	66.2449	80.813	40.3895	39.553	25.2498	55.4512	12.7593	45.7801	8.89
3200	67.7963	76.7718	41.0865	36.9037	25.8265	55.4512	10.8911	44.961	8.79697
3220	62.7895	77.5767	42.6225	36.588	26.5097	56.1103	11.1163	44.759	8.5456
3240	64.9525	80.1176	42.8726	35.5086	24.9259	55.1442	10.0024	44.7891	9.07161
3260	66.5976	80.5749	43.0961	36.9777	25.1787	53.3836	8.22858	44.8624	9.2777
3280	64.622	78.9531	42.2093	36.0752	26.2945	53.1872	7.26657	44.0868	9.07663
3300	64.2003	76.9289	42.5285	35.5713	25.5026	53.1218	5.15225	43.2865	9.12417
3320	63.7045	78.8007	44.1514	35.9408	24.1005	50.8555	4.3788	43.1332	9.3502
3340	65.4211	77.5767	40.8914	36.8814	24.0274	51.2076	4.45387	42.9228	9.32639
3360	64.2693	77.5648	42.0071	35.0495	25.0346	51.2528	2.51065	42.5269	9.43649
3380	63.6577	79.0365	41.4377	33.4774	20.7176	50.6591	4.56736	41.9362	9.56531
3400	62.2716	80.6058	40.2884	36.7582	20.1785	51.2957	4.8694	42.3239	9.60194
3420	61.4009	78.7745	40.3363	34.792	23.4152	52.966	4.17103	42.2651	9.36009
3440	61.8473	77.8267	39.375	35.4011	20.0699	50.702	4.58656	41.4012	9.36281
3460	62.9769	77.8505	37.7042	33.4886	21.3654	52.0428	3.113	41.2202	9.57524
3480	62.6958	79.0913	38.2452	33.184	20.3582	48.8985	2.09512	40.6526	9.74868
3500	60.4859	77.5862	38.0217	34.9957	22.7695	49.5598	3.2841	40.9576	9.24697
3520	60.9792	80.3986	39.1178	35.8982	22.6964	48.3274	4.28452	41.6717	9.40437
3540	62.2469	79.2389	37.4949	36.3528	20.9349	48.7901	2.37796	41.0624	9.63927
3560	59.9433	75.0881	36.7979	38.1802	22.8761	48.7224	1.52769	40.448	9.11631
3580	60.0617	75.3334	37.0355	39.3291	18.3439	49.1197	1.51023	40.1048	9.37791
3600	64.2225		36.3917	38.9663	20.8973	49.3838		41.9723	7.19143
Absolute maximum response	75.082	86.5951	46.7888	49.8141	44.8181	59.9815	31.9174

## Sheet: all ATP
Description: Columns represent the mean %change in canal area from each ATP treatment group and the standard error (from correspondingly named spreadsheets).
	[ATP µM]
Time (s)	0	20	40	100	200	ng std error	20std error	40 std error	100std error	200std error
0	1.39713	-6.88042	-8.47953	-0.568463	5.56093	1.54925	3.60169	3.44652	4.84949	7.45996
20	2.17684	-7.39828	-6.54073	-0.462572	3.84719	1.67476	3.80687	3.53191	5.83529	7.26088
40	2.19447	-6.85831	-7.15684	0.314757	3.00016	1.46437	3.81022	3.53453	5.77911	5.50483
60	1.61993	-6.55495	-5.094	0.890727	4.68671	1.76375	3.99222	3.3904	6.08133	5.67557
80	2.30342	-6.91697	-4.3151	1.9081	4.78787	1.47287	3.67059	3.82133	6.47928	5.44819
100	2.51607	-6.03821	-4.81652	0.893443	6.78145	1.53861	3.63563	3.69111	6.19224	5.09365
120	2.22661	-5.09979	-4.49841	1.80974	6.07476	1.64955	3.52616	3.63197	5.72778	5.02033
140	2.90996	-4.73962	-6.041	1.14782	5.56089	1.91029	4.00455	3.83141	5.87698	5.17422
160	1.96056	-5.66538	-4.45537	1.08366	6.56145	1.46564	3.40633	3.586	6.43432	5.04338
180	2.19105	-5.54782	-5.10677	1.26597	2.59573	1.44759	3.49166	3.56862	6.01341	2.24233
200	1.82789	-5.22355	-5.12579	1.42654	3.45811	1.72607	3.59438	3.44659	6.18605	2.31406
220	1.62052	-4.88331	-4.18761	1.19054	3.1564	1.45071	3.60307	3.50078	6.33288	2.32698
240	1.87159	-5.08662	-3.99789	1.01069	3.27158	1.40138	3.5202	3.36403	6.2311	2.56487
260	1.78285	-2.58239	-4.55095	1.77675	2.89574	1.48408	2.37667	3.47378	6.18653	2.67426
280	-0.0494442	-1.51344	-2.93525	0.752675	3.40437	1.57758	2.7766	3.70808	6.67996	2.52189
300	0	0	0	0	0	0	0	0	0	0
320	1.25695	-3.6082	-0.71525	-0.434707	4.43837	1.01156	3.11817	0.886313	2.56015	4.40598
340	1.26004	-2.4918	-0.86785	-1.60535	4.63561	1.17201	2.53492	1.62215	1.18934	5.25584
360	1.68297	-6.22336	-1.14681	-1.69188	5.94266	0.871702	3.66801	1.92541	1.88718	4.72522
380	1.84912	-7.34865	-0.834651	1.01551	7.39863	1.30519	3.57962	1.80084	2.29418	5.51804
400	1.11629	-8.6036	-1.26933	2.37188	7.93943	1.42375	3.6479	1.63669	2.13127	5.06962
420	2.11267	-7.859	-0.0281328	3.15596	8.10115	0.979577	3.40753	1.94541	2.34219	4.7685
440	0.549158	-7.83966	-0.848176	3.92967	10.4067	1.30025	3.35677	1.78379	2.59202	5.23271
460	1.50714	-8.68732	-2.0738	4.46503	14.3282	1.14814	3.51544	2.18057	2.01995	5.9234
480	1.17326	-8.61687	-1.71098	5.68477	15.6293	0.848722	3.29436	2.38153	2.17503	6.2502
500	1.99424	-9.03984	-2.16674	6.9619	16.0487	1.35938	3.56701	3.05548	2.36763	6.34548
520	1.53866	-8.32839	-3.40747	7.48977	18.5521	1.45504	3.30874	2.32805	2.32892	6.9843
540	0.856836	-9.85221	-2.13376	8.16313	21.8108	1.44085	4.00877	2.99297	3.20219	7.07343
560	2.29629	-9.55872	-2.84323	8.86548	24.0215	1.54205	3.81288	2.92101	3.68137	7.16292
580	3.00662	-8.74109	-3.87973	11.5541	26.1384	1.64364	3.56312	3.26905	4.89271	7.51738
600	2.37126	-9.95087	-3.87261	13.3779	27.1532	1.60208	3.83571	3.39464	5.42187	7.03377
620	2.67798	-9.79971	-1.32216	14.2851	33.4024	2.05797	4.15577	3.29991	5.3437	6.68534
640	2.38323	-9.18738	-1.11562	13.7888	33.3777	1.87943	3.78626	2.99726	5.75676	7.02114
660	1.8988	-10.1464	-1.3848	15.7758	29.4532	1.19699	4.07201	2.76701	6.28538	7.78492
680	1.10573	-9.86824	-0.114262	16.9929	31.0745	1.27602	3.80187	2.65256	6.79024	7.66622
700	2.0717	-9.58491	0.692051	15.5964	32.6511	1.41841	3.83624	3.03882	7.50532	7.96407
720	1.76658	-8.94387	-0.531396	17.6414	31.8525	1.55493	3.59063	3.25987	7.45665	7.10795
740	2.38508	-9.18054	0.667951	18.9551	33.5009	1.52047	3.79078	3.11084	7.93642	6.80702
760	3.05524	-9.07257	0.410114	18.6449	32.2655	1.55711	4.18942	3.45956	8.41759	6.40274
780	1.87923	-8.52098	-0.0581838	19.4469	33.2888	1.57144	3.98659	3.98035	8.30995	6.95952
800	1.69755	-8.79066	1.55689	19.703	33.2201	1.16193	4.17669	3.63107	8.81362	6.42124
820	2.00173	-7.56298	-0.154752	18.6187	33.5497	1.65278	4.07092	3.82496	9.02738	6.26035
840	2.79692	-7.28966	0.601605	19.1379	33.5772	1.42419	4.22641	3.95652	9.63028	6.14562
860	2.7263	-7.24623	0.72888	19.4408	33.5751	1.83022	4.03812	4.06464	8.67722	5.89338
880	1.95291	-7.11692	0.863714	19.6649	36.4948	1.32536	4.2624	4.13175	8.74035	6.58924
900	1.40435	-6.77834	0.911777	19.9528	34.76	1.88778	4.31943	4.06708	8.67759	4.83453
920	2.43421	-6.91132	0.451549	20.1233	35.6421	1.731	4.19935	4.14699	8.81524	4.81747
940	0.770115	-5.54966	0.833191	19.9766	35.4396	1.60772	4.24344	4.04278	8.9139	4.594
960	0.863294	-5.29627	1.00551	20.1665	34.6472	1.65357	4.60321	4.01594	9.37557	5.1071
980	1.88789	-5.21063	-0.095784	20.3333	35.7972	1.53049	4.97188	4.3203	9.56649	4.33321
1000	1.99303	-5.44201	0.434757	20.9437	35.7302	1.28714	5.36012	4.1903	8.88968	4.49402
1020	1.04072	-5.74953	0.909985	21.5973	36.2128	1.46843	5.12378	4.33594	9.09719	4.37443
1040	1.98477	-5.35868	1.01353	22.2415	36.099	1.09878	5.05906	4.33075	9.11202	4.33883
1060	2.14778	-5.6027	1.35355	23.8997	38.3158	1.60439	5.24484	4.60622	9.01109	4.58593
1080	0.921802	-5.60975	1.37608	23.0296	37.0852	1.68009	5.252	4.6872	9.0378	3.78251
1100	1.41584	-5.92933	0.454169	22.764	37.9121	1.54592	5.3594	4.85346	9.31217	4.12252
1120	1.00182	-5.3021	-0.376948	22.6584	38.1938	1.70277	4.81176	5.12137	8.91198	4.11666
1140	1.72199	-5.08466	0.748067	23.7968	37.9356	1.87693	4.86693	5.03362	9.73541	4.13877
1160	1.3563	-5.0444	0.874043	23.3154	38.3808	1.37759	5.26413	5.08573	9.49511	3.90348
1180	1.5332	-4.37588	-0.214112	24.8176	38.3503	1.35295	5.23766	5.35646	9.29295	4.08409
1200	1.68062	-4.53272	0.369883	24.5133	39.5254	1.6126	5.21095	5.42494	9.66202	3.97794
1220	1.12833	-3.3473	0.934181	25.4917	40.7607	1.89807	4.54258	5.3397	9.96519	3.61929
1240	1.10918	-3.42604	0.366249	25.6891	40.0665	1.92331	4.76509	5.6613	11.2375	3.99442
1260	1.89726	-3.57159	0.229982	25.7401	41.1374	1.68277	4.69987	5.75238	9.6317	4.26289
1280	2.19306	-3.68292	0.810589	25.4631	41.3569	1.46303	4.59773	5.69661	10.0383	4.42542
1300	2.857	-3.54125	-0.753471	26.3734	42.191	1.8238	4.66929	6.03075	10.1089	4.41864
1320	3.02543	-3.17241	-0.780739	25.4454	41.5548	1.42132	4.51694	5.80964	10.6068	4.40687
1340	3.4338	-3.56737	-0.0936979	26.2908	43.0527	1.56261	4.68985	5.76495	9.89645	4.69211
1360	2.22969	-3.23713	-0.988382	27.2502	43.1162	1.70657	4.49925	6.39574	9.64512	4.56084
1380	2.55837	-2.89441	-0.950367	27.0032	42.5576	1.78427	4.4795	6.41481	9.58987	4.2637
1400	2.54312	-2.88905	0.46169	27.7065	43.307	2.2252	4.33606	6.07874	9.35263	4.33268
1420	1.71174	-2.79454	0.616178	27.1153	44.569	2.13099	4.54953	5.80227	9.53771	4.71301
1440	1.64398	-2.60234	1.19816	27.3746	44.8586	2.17324	4.27247	6.005	9.55716	3.99021
1460	1.47208	-2.38081	1.29138	27.7284	44.6851	2.4129	4.30091	5.74919	8.99867	4.441
1480	1.74718	-2.82058	1.78746	27.4323	44.4867	1.83522	4.43881	6.01633	9.19061	4.52817
1500	2.19335	-2.25568	1.86736	27.5003	45.1092	2.48318	4.33426	6.10685	9.33957	4.67443
1520	1.56782	-1.72117	2.13412	27.932	45.5738	2.54871	4.21186	6.29697	8.61139	4.40015
1540	1.56546	-1.94339	3.35387	27.3874	45.2096	2.4052	4.39911	6.15197	8.81681	4.69146
1560	1.61279	-1.34795	4.3853	26.7823	45.4674	2.39809	4.02503	5.70152	8.65689	4.68336
1580	2.78131	-1.85261	2.90215	27.006	45.4721	2.8805	4.07266	6.53226	8.35011	4.86861
1600	1.26094	-2.48204	3.6656	27.289	44.8751	2.83931	4.11351	6.51349	8.44696	4.66346
1620	1.68496	-1.96041	4.81069	27.4364	45.3786	3.0173	3.9931	6.09473	8.68532	4.9764
1640	1.57344	-1.83226	3.67743	28.2725	47.169	3.27853	4.04168	6.70088	8.12169	5.19339
1660	1.59104	-2.74306	4.47595	28.2871	46.2734	2.99526	4.20287	6.75184	7.82371	5.17663
1680	1.60785	-2.07462	5.52839	27.6314	47.6665	3.12458	4.34014	6.4714	8.09237	4.83459
1700	1.07151	-2.28991	5.29862	27.8663	46.9933	3.24386	4.33488	6.75936	7.67774	4.79415
1720	1.47562	-1.96819	5.66558	27.3411	46.7219	3.48749	4.12481	6.55016	7.70937	4.82659
1740	1.12367	-2.40749	5.80596	28.473	47.1025	3.00707	4.21069	6.56297	7.58864	4.91969
1760	1.9603	-2.52564	5.55594	28.3968	47.3214	2.8935	4.2236	6.53325	7.5199	5.28697
1780	2.00377	-2.54418	5.96479	27.8567	47.7238	3.29587	4.19214	6.15619	7.41586	5.56389
1800	1.02712	-2.51282	5.51307	28.8073	47.6581	3.32525	4.3329	6.01528	7.5442	5.17408
1820	2.09992	-1.85404	5.74231	29.3949	47.7661	2.9497	4.44918	5.78649	7.52624	5.67861
1840	1.00445	-2.09397	5.89914	28.323	47.5366	3.25807	4.12695	5.62923	7.5348	5.57283
1860	1.38609	-2.73364	4.96798	28.8359	47.4096	2.79867	4.74305	5.82068	7.50951	5.91399
1880	1.36934	-3.06344	5.71595	27.8737	47.933	2.93972	4.16992	5.03662	7.26386	6.08234
1900	2.4878	-2.48606	4.80077	28.1076	47.9971	3.035	4.42899	5.52158	6.95335	6.28221
1920	1.91511	-1.59186	4.2795	27.1878	48.5335	3.33939	3.99154	5.49811	7.45859	5.87467
1940	2.6047	-2.0593	4.62733	27.5124	48.5865	2.9332	4.39023	5.28989	7.26181	6.73081
1960	1.86565	-2.42568	5.48773	27.2317	49.2566	2.78407	4.27406	4.94918	7.24545	6.22095
1980	1.96795	-1.3249	3.25419	27.0877	46.1424	3.00757	4.54904	5.1787	7.40574	5.78151
2000	2.35121	-2.21348	3.31145	27.3467	48.6311	2.54221	4.16592	5.08983	7.49695	6.84298
2020	2.19803	-2.47387	3.35891	27.3714	49.0468	2.71632	4.07097	5.00903	7.20872	6.68224
2040	1.96358	-1.52601	3.64307	27.5187	48.7605	2.8131	4.01553	4.83174	7.57716	6.78874
2060	1.66838	-1.55735	2.89346	27.8503	49.0425	2.95478	3.81033	4.98565	7.38729	7.3964
2080	1.76111	-2.18885	2.3807	28.6404	48.793	2.91556	4.04853	5.12624	7.42721	7.45721
2100	1.98701	-1.50116	2.49354	27.7237	48.8262	3.04137	4.11503	4.75752	7.59044	7.32303
2120	2.19522	-1.80809	1.6794	28.0874	49.9908	2.91739	4.01075	4.78729	7.63036	7.50315
2140	1.89356	-2.35953	0.730459	28.6711	49.1599	2.90156	4.22783	4.80821	7.4458	7.5603
2160	1.45496	-2.26416	0.564649	28.1425	49.3009	3.03038	4.31419	4.65837	7.13572	8.04201
2180	1.86917	-2.10949	-0.0887138	27.8001	48.5964	2.82337	4.18653	4.81778	6.74731	8.01818
2200	2.73898	-1.38775	0.8142	27.891	48.5363	2.37298	3.89273	4.86644	6.99581	7.95213
2220	2.02004	-2.47441	0.262679	26.9871	49.7022	3.16311	4.10083	4.68131	6.71078	8.15896
2240	0.797369	-2.27126	1.0584	25.143	49.1399	2.76948	3.91855	4.68628	7.3242	9.20493
2260	1.67639	-2.47405	-0.452026	26.9822	49.1492	2.58503	4.32001	4.7992	7.02359	8.83467
2280	1.97561	-3.00106	0.702048	25.4927	48.7881	2.46882	4.41953	4.65188	6.87636	8.99206
2300	1.26226	-2.76097	0.457224	25.6774	49.4517	3.08816	4.12545	4.44197	7.13918	9.13324
2320	2.3808	-2.02572	-0.71263	26.5498	47.526	3.02973	4.00884	4.64972	6.65912	8.57332
2340	1.86269	-2.93255	0.107075	25.2793	47.862	2.92034	4.12266	4.64376	6.77845	8.71622
2360	2.21513	-2.00981	-0.319561	25.6822	48.2433	2.4369	3.87071	4.51638	6.04547	8.45942
2380	1.6821	-1.66688	-0.486942	25.4867	47.7463	2.79552	3.84137	4.63333	6.43273	8.81987
2400	1.76246	-2.0734	-0.644472	23.9086	48.8004	2.67323	3.90763	4.78153	6.47566	8.65355
2420	1.62741	-2.65621	0.0474104	24.9463	49.6312	2.84804	3.9826	4.58633	6.33855	8.23351
2440	2.03301	-1.59948	-1.03126	25.6674	48.1035	2.98144	3.78754	4.57127	6.41069	8.32395
2460	1.96113	-1.82486	-1.20103	24.3373	48.5256	2.79635	3.8816	4.65362	6.67911	8.7834
2480	1.1537	-2.7623	0.00585869	24.583	48.5039	3.0812	4.37346	4.35074	6.30078	8.45272
2500	1.13137	-1.89656	-0.424425	24.9347	48.9821	2.98584	4.02765	4.32762	6.16385	8.67467
2520	0.743552	-2.24162	-0.537115	23.9232	48.9358	2.60447	4.30669	4.54776	6.12106	8.9502
2540	0.50993	-2.52707	-0.360256	24.6625	48.3971	2.87987	4.51928	4.47888	5.64172	8.65775
2560	1.08147	-2.72602	-0.690358	23.9539	49.0646	3.30731	4.45132	4.22454	5.95481	8.95522
2580	-0.0437582	-1.93043	-1.16265	23.7958	48.9421	3.12051	4.19698	4.49643	5.84667	8.93018
2600	0.389257	-1.55976	-1.19116	23.8826	48.5682	2.57178	4.0755	4.43109	5.65737	8.84094
2620	0.430091	-1.38121	-1.484	24.676	48.4788	2.7044	4.04605	4.32195	5.92489	8.59292
2640	0.11137	-0.737031	-1.35985	24.1193	47.4205	2.77073	3.96879	4.19337	5.87243	8.57259
2660	-0.265814	-1.29884	-0.791238	25.1549	47.5804	2.40938	3.98137	4.01726	5.82122	8.28892
2680	-0.483637	-1.61222	-1.92885	22.892	48.2026	2.73468	4.1781	4.36078	5.14864	8.51533
2700	-0.430584	-1.30355	-1.78228	23.181	48.2873	2.77348	3.88208	3.99095	4.89303	8.89431
2720	0.593467	-1.63562	-1.71892	21.7461	47.3403	2.19556	3.98574	4.09382	5.14955	8.94878
2740	-0.0162397	-1.74014	-2.55858	22.2736	48.8717	2.72048	3.93694	4.15702	4.83529	9.1773
2760	-0.784957	-1.08432	-2.22295	22.324	48.1807	2.57493	3.53484	3.88783	5.01708	9.29622
2780	-1.00927	-1.63758	-2.64127	21.9643	48.1709	2.44102	3.68844	3.95009	5.48083	9.59133
2800	-0.296323	-1.9557	-2.36197	24.6787	47.4341	2.7624	3.75802	3.92588	6.14118	9.61086
2820	-0.559891	-2.4257	-3.15541	22.9945	48.0991	2.43084	3.84051	3.78399	5.47936	9.88139
2840	-0.154684	-2.04903	-2.18739	22.8785	47.1656	2.15737	3.77677	4.06609	6.09413	9.63393
2860	-0.125006	-2.60065	-4.16356	22.6636	47.7392	2.03592	4.33864	3.98775	6.04266	9.53798
2880	-0.624113	-1.37501	-2.85946	23.0364	47.6496	2.65436	3.87347	3.86926	5.9543	9.35057
2900	-0.104989	-2.26943	-4.27083	23.0614	47.2746	2.16804	3.67867	3.6526	6.19309	9.52898
2920	-1.41972	-2.62635	-4.64498	21.9414	46.6684	1.4958	4.17311	4.10468	5.97581	9.52835
2940	-0.661317	-1.62753	-3.69132	23.0318	46.9259	1.61425	3.79722	3.3687	5.20537	9.43509
2960	-1.3606	-2.0785	-4.79868	22.9082	48.0444	1.49279	3.9332	3.33879	5.97564	9.64402
2980	-0.74999	-2.8775	-4.60008	21.164	46.5087	1.52657	4.55587	3.55617	6.20055	9.25691
3000	-1.55975	-2.31745	-3.37218	21.8659	46.1781	1.34695	4.12263	3.27588	5.51527	9.07089
3020	-1.07978	-2.78174	-4.32505	22.5743	46.8797	2.04613	4.50733	3.23472	5.42881	8.99709
3040	-1.4117	-3.46821	-3.0451	21.3364	46.7811	1.52247	4.18197	3.43184	5.60681	9.10478
3060	-1.6358	-3.5421	-3.63723	22.3377	46.3139	1.69183	4.1862	3.14815	5.53285	9.28837
3080	-2.79451	-4.36611	-4.21061	21.323	45.9847	1.74802	3.59928	2.73698	5.39652	8.81459
3100	-2.98012	-3.84111	-3.78845	22.8327	46.2253	1.52521	3.21608	2.93562	5.16804	8.92435
3120	-2.36085	-4.07847	-3.59047	20.981	46.0048	1.98349	3.35511	2.72036	5.26	8.79835
3140	-2.02471	-4.52477	-4.73068	23.677	45.5292	1.71546	3.45009	2.66973	4.87963	8.41279
3160	-1.39653	-4.37878	-3.99114	22.5935	46.035	1.71999	2.88634	2.90839	4.69749	8.70743
3180	-1.61601	-4.45237	-3.8579	22.0171	45.7801	1.79004	3.49155	2.67601	4.72615	8.89
3200	-1.86678	-5.12491	-4.53272	20.9358	44.961	1.79979	3.9044	2.71859	4.17588	8.79697
3220	-1.57072	-5.0693	-4.05931	22.2471	44.759	1.97493	3.32073	2.53076	4.11317	8.5456
3240	-1.57888	-4.16259	-3.26825	23.221	44.7891	2.0334	3.14202	2.45542	3.75927	9.07161
3260	-2.16028	-4.83278	-5.27733	21.6123	44.8624	1.87629	3.35257	2.69574	4.35195	9.2777
3280	-1.70269	-4.48764	-3.77892	22.6321	44.0868	2.01106	3.40587	2.18692	4.25416	9.07663
3300	-2.12951	-4.23396	-4.72513	22.0087	43.2865	1.74546	2.96161	2.59836	4.6388	9.12417
3320	-2.4153	-4.46874	-5.99474	22.9107	43.1332	1.79801	3.45647	2.5492	5.03606	9.3502
3340	-1.68912	-4.51277	-5.85331	22.5176	42.9228	1.80494	3.10639	2.12452	4.43669	9.32639
3360	-2.64072	-4.07762	-4.22404	22.3231	42.5269	1.87489	2.86783	2.17112	4.86535	9.43649
3380	-3.47884	-4.15971	-6.70719	21.3924	41.9362	2.31465	3.31855	2.35592	4.74007	9.56531
3400	-2.60156	-4.15233	-6.00964	21.9539	42.3239	1.94669	2.99029	2.34256	4.83076	9.60194
3420	-2.8255	-4.58514	-6.33947	21.6897	42.2651	1.941	3.57165	2.37723	4.91958	9.36009
3440	-2.36458	-4.64432	-6.56264	20.6775	41.4012	2.12887	3.4107	2.31669	5.12766	9.36281
3460	-1.92579	-4.05234	-7.0239	21.4065	41.2202	2.60227	3.20232	2.28403	4.73452	9.57524
3480	-3.05724	-4.31699	-7.48388	20.2466	40.6526	2.36647	3.09665	1.99132	4.663	9.74868
3500	-2.95494	-4.08545	-7.70977	19.7532	40.9576	2.46458	3.7597	1.63388	5.12293	9.24697
3520	-1.98234	-3.84915	-7.79539	20.4394	41.6717	2.1184	3.36768	1.93303	5.5651	9.40437
3540	-1.37828	-3.95147	-8.36159	21.2118	41.0624	1.97777	3.19818	1.77438	5.27506	9.63927
3560	-1.94184	-3.24383	-8.01638	18.8745	40.448	2.12519	3.67405	2.08772	5.50989	9.11631
3580	-2.4313	-4.09557	-8.5964	6.78788	40.1048	2.23554	4.07452	2.41073	5.73681	9.37791
3600	-1.98945	-0.78279	-10.3711	5.391	41.9723	1.99563	2.89679	2.56314	4.40173	7.19143

[truncated: 14 more sheets: 200ADP, 200AMP, stats atp-adp-amp-neg, apyr+atp, 5apyr+glu, 10apyr+glu, both apyr+glu, suramin, PPADS+glu, stats glu ppads, abs value PPADS+glu, ppads+atp, atp ppads stats, abs value ppads+atp]
